# Supplementary material for: WikiPathways for plants: a community pathway curation portal and a case study in rice and arabidopsis seed development networks
Source: Rice (N Y). 2013 May 29;6:14. doi: 10.1186/1939-8433-6-14 (PMC4883732; doi:10.1186/1939-8433-6-14)
Supplement: Supplementary file 1 — Additional file 1:This file has two worksheets. (1) List of rice genes and Arabidopsis homologs in the networks. (2) List of rice paralogs. (XLSX 86 KB) [file 12284_2012_51_MOESM1_ESM.xlsx]

## Sheet: rice-Arabidopsis-homologs
List of Rice Genes and Arabidopsis Homologs in the Networks
The current rice seed development network contains 430 genes. 351 (293 orthologs + 58 paralogs) genes were retrieved in Arabidopsis seed development network based on 430 genes in rice. 137 rice genes have no homolog in Arabidopsis.
	Oryza sativa Rice Ensemble Gene ID	Gene Symbol	Arabidopsis thaliana ortholog (TAIR)	Arabidopsis thaliana TAIR9 Gene Symbol
	430 genes in rice seed development network		None=No Ortholog identified	None=No Ortholog identified
1	LOC_Os02g41590	OsAK	AT5G03300	ADK2
	LOC_Os02g41590	OsAK	AT3G09820	ADK1
2	LOC_Os03g61010	TPR-PK	AT5G59010	AT5G59010
	LOC_Os03g61010	TPR-PK	AT3G54030	AT3G54030
3	LOC_Os12g10784	2-d-3-D phosphooctonate aldolase	AT1G79500	AtkdsA1
	LOC_Os12g10784	2-d-3-D phosphooctonate aldolase	AT1G16340	ATKDSA2
4	LOC_Os05g41070	AREB	AT3G56850	AREB3
5	LOC_Os01g64000	ABI5	AT2G36270	ABI5
6	LOC_Os09g27750	ACO1	AT1G05010	EFE
7	LOC_Os07g12150	Acyl carrier	AT2G44620	MTACP1
8	LOC_Os02g57040	FDH	AT5G43940	ATGSNOR1
9	LOC_Os03g17020	ADP ribosylation GTPase	AT3G53710	AGD6
	LOC_Os03g17020	ADP ribosylation GTPase	AT2G37550	ASP1
10	LOC_Os03g31550	AOXDH	AT4G34890	ATXDH1
	LOC_Os03g31550	AOXDH	AT4G34900	XDH2
11	LOC_Os09g26880	ALDH7	AT1G54100	ALDH7B4
12	LOC_Os11g07020	ALDP	AT4G38970	FBA2
	LOC_Os11g07020	ALDP	AT2G21330	FBA1
13	LOC_Os07g04180	Permease	AT5G49630	AAP6
14	LOC_Os02g52710	Amy1A	AT4G25000	ATAMY1
15	LOC_Os09g28400	Amy3A	AT4G25000	ATAMY1
16	LOC_Os09g28420	Amy3B	AT4G25000	ATAMY1
17	LOC_Os08g36910	Amy3D	AT4G25000	ATAMY1
18	LOC_Os08g36900	Amy3E	AT4G25000	ATAMY1
19	LOC_Os01g51754	Amy4A	AT1G69830	AMY3
20	LOC_Os09g17329	Ankyrin-LP	AT4G03500	AT4G03500
	LOC_Os09g17329	Ankyrin-LP	AT4G03460	AT4G03460
	LOC_Os09g17329	Ankyrin-LP	AT1G03670	AT1G03670
21	LOC_Os03g03450	Anthranilate Phosphoribosyltransferase	AT5G17990	PAT1
22	LOC_Os07g48570	AOPBP-L	AT5G39660	CDF2
23	LOC_Os06g07090	AP-1gamma-1	AT1G60070	AT1G12840
24	LOC_Os03g64260	AP2 domain	AT2G31230	ERF15
	LOC_Os03g64260	AP2 domain	AT1G06160	ORA59
25	LOC_Os03g52460	APL3	AT5G19220	ADG2
26	LOC_Os02g51850	APRL3	AT1G34780	APRL4
	LOC_Os02g51850	APRL3	AT4G08930	ATAPRL6
27	LOC_Os08g25734	APS2a	AT5G48300	ADG1
28	LOC_Os12g39860	APT1	AT1G27450	APT1
29	LOC_Os10g28350	SIP2	AT4G14710	ATARD2
	LOC_Os10g28350	SIP2	AT4G14716	ARD1
30	LOC_Os03g06620	ARD2	AT4G14710	ATARD2
	LOC_Os03g06620	ARD2	AT4G14716	ARD1
31	LOC_Os03g17070	ATP synthase	AT4G32260	AT4G32260
32	LOC_Os02g54624	ATP synthetase a	AT4G32600	AT4G32600
33	LOC_Os10g41550	Bam 1	AT4G17090	BMY8
34	LOC_Os07g35940	Bam 2	AT4G15210	BMY1
35	LOC_Os07g47120	Bam 4	AT5G18670	BMY3
36	LOC_Os10g32810	Bam 5	AT3G23920	BMY7
37	LOC_Os09g39570	Bam 6	AT4G00490	BMY9
38	LOC_Os03g04770	Bam 7	AT3G23920	BMY7
39	LOC_Os02g03690	Bam 9	AT5G45300	BMY2
40	LOC_Os03g22790	Bam 10	AT5G18670	BMY3
41	LOC_Os02g32660	SBEIIb	AT5G03650	SBE2.2
42	LOC_Os06g26234	BEIII	AT3G20440	EMB2729
43	LOC_Os10g40740	bhlh113	AT4G00050	UNE10
44	LOC_Os01g72370	IRO2	AT3G56980	BHLH039
	LOC_Os01g72370	IRO2	AT2G41240	BHLH100
	LOC_Os01g72370	IRO2	AT3G56970	BHLH038
45	LOC_Os01g58420	AP37	AT3G15210	ATERF4
46	LOC_Os06g08530	bip110	AT5G57990	UBP23
47	LOC_Os08g40790	bip129	AT4G31340	AT4G31340
	LOC_Os08g40790	bip129	AT2G24420	AT2G24420
48	LOC_Os05g07900	BT1-1	AT4G32400	ATBT1
49	LOC_Os11g06170	bZIP	AT1G43700	VIP1
50	LOC_Os03g25270	Carboxypeptidase	AT1G56700	AT1G56700
51	LOC_Os12g08760	OsCCP	AT1G77060	AT1G77060
	LOC_Os12g08760	OsCCP	AT1G21440	AT1G21440
52	LOC_Os02g49230	CCT/B-box zinc finger	AT3G07650	COL9
	LOC_Os02g49230	CCT/B-box zinc finger	AT5G48250	AT5G48250
53	LOC_Os03g02680	CDKA-1	AT3G48750	CDKA1
54	LOC_Os03g20580	Centromere protein	AT2G39300	AT2G39300
	LOC_Os03g20580	Centromere protein	AT3G55060	AT3G55060
55	LOC_Os02g33110	CIN1	AT3G52600	CWINV2
	LOC_Os02g33110	CIN1	AT2G36190	AtcwINV4
56	LOC_Os04g33740	CIN2	AT3G52600	CWINV2
	LOC_Os04g33740	CIN2	AT2G36190	AtcwINV4
57	LOC_Os04g33720	CIN3	AT3G52600	CWINV2
	LOC_Os04g33720	CIN3	AT2G36190	AtcwINV4
58	LOC_Os01g10110	CKX2	AT4G29740	CKX4
	LOC_Os01g10110	CKX2	AT2G19500	CKX2
59	LOC_Os05g13580	CML18	AT5G37770	TCH2
	LOC_Os05g13580	CML18	AT1G66400	CML23
60	LOC_Os06g50000	Complex 1L	AT4G34700	CIB22
61	LOC_Os07g10690	CPL1	AT5G11860	SSP5
62	LOC_Os04g56070	CSN5	AT1G22920	CSN5A
	LOC_Os04g56070	CSN5	AT1G71230	CSN5B
63	LOC_Os01g13260	CycA1-1	AT1G44110	CYCA1;1
64	LOC_Os01g59120	CycB1;1	AT5G06150	CYCB1;2
	LOC_Os01g59120	CycB1;1	AT3G11520	CYCB1;3
	LOC_Os01g59120	CycB1;1	AT1G34460	CYCB1;5
65	LOC_Os07g42860	CycD2-2	AT5G65420	CYCD4;1
	LOC_Os07g42860	CycD2-2	AT5G10440	CYCD4;2
66	LOC_Os02g02890	Cyp2	AT2G21130	AT2G21130
	LOC_Os02g02890	Cyp2	AT4G38740	ROC1
67	LOC_Os10g08474	CYP450	AT2G45570	CYP76C2
	LOC_Os10g08474	CYP450	AT2G45580	CYP76C3
	LOC_Os10g08474	CYP450	AT2G45560	CYP76C1
	LOC_Os10g08474	CYP450	AT2G45550	CYP76C4
	LOC_Os10g08474	CYP450	AT1G33720	CYP76C6
68	LOC_Os04g32550	DAD1	AT1G32210	ATDAD1
	LOC_Os04g32550	DAD1	AT2G35520	DAD2
69	LOC_Os03g27230	DAHPS1	AT1G22410	AT1G22410
70	LOC_Os01g61710	Delta-COP	AT5G05010	AT5G05010
71	LOC_Os07g43390	DPE1	AT5G64860	DPE1
72	LOC_Os07g46790	DPE2	AT2G40840	DPE2
73	LOC_Os10g35550	Du1	AT4G03430	STA1
74	LOC_Os10g41310	DUF630	AT3G60320	AT3G60320
75	LOC_Os06g13820	Dynamin	AT1G59610	CF1
	LOC_Os06g13820	Dynamin	AT1G10290	ADL6
76	LOC_Os06g37440	EF-1-g3	AT1G57720	AT1G57720
	LOC_Os06g37440	EF-1-g3	AT1G09640	AT1G09640
77	LOC_Os07g42300	EF-1-d1	AT1G30230	AT1G30230
	LOC_Os07g42300	EF-1-d1	AT2G18110	AT2G18110
78	LOC_Os03g29260	EF-1-d2	AT1G30230	AT1G30230
	LOC_Os03g29260	EF-1-d2	AT2G18110	AT2G18110
79	LOC_Os02g12800	EF-1-g	AT1G57720	AT1G57720
	LOC_Os02g12800	EF-1-g	AT1G09640	AT1G09640
80	LOC_Os04g42140	eif(iso)4g	AT5G57870	eIFiso4G1
81	LOC_Os03g20780	EIL1	AT3G20770	EIN3
	LOC_Os03g20780	EIL1	AT2G27050	EIL1
82	LOC_Os06g05010	ENOD93-1	AT5G25940	AT5G25940
83	LOC_Os06g04280	EPSPS1	AT2G45300	AT2G45300
	LOC_Os06g04280	EPSPS1	AT1G48860	AT1G48860
84	LOC_Os04g44870	ERG3	AT1G63220	AT1G63220
85	LOC_Os10g21930	FBK21	AT1G22040	AT1G22040
86	LOC_Os12g33230	FBL60	AT1G80570	AT1G80570
87	LOC_Os06g36450	ferroportin1	AT5G03570	IREG2
	LOC_Os06g36450	ferroportin1	AT2G38460	ATIREG1
88	LOC_Os06g01650	FERTILLIN	AT5G47490	AT5G47490
	LOC_Os06g01650	FERTILLIN	AT5G47480	AT5G47480
89	LOC_Os09g04790	Fibrillin	AT4G04020	FIB
	LOC_Os09g04790	Fibrillin	AT4G22240	AT4G22240
90	LOC_Os01g15540	Flavin-containing monooxygenase	AT1G55550	AT1G55550
91	LOC_Os10g35110	Gal1	AT5G08370	AtAGAL2
92	LOC_Os01g59660	GAMYB	AT5G06100	MYB33
	LOC_Os01g59660	GAMYB	AT3G11440	MYB65
93	LOC_Os03g57960	GB2	AT3G22640	PAP85
94	LOC_Os08g33370	GF14-c	AT3G02520	GRF7
95	LOC_Os02g36974	GF14-e	AT3G02520	GRF7
96	LOC_Os04g38870	GF14b	AT3G02520	GRF7
97	LOC_Os02g50240	GLN1-1	AT5G37600	GLN1;1
	LOC_Os02g50240	GLN1-1	AT1G66200	GSR2
98	LOC_Os01g55690	GluA-1	AT5G44120	CRU1
	LOC_Os01g55690	GluA-1	AT1G03880	CRU2
99	LOC_Os10g26060	GluA-2	AT5G44120	CRU1
	LOC_Os10g26060	GluA-2	AT1G03880	CRU2
100	LOC_Os03g31360	GluA-3	AT5G44120	CRU1
	LOC_Os03g31360	GluA-3	AT1G03880	CRU2
101	LOC_Os02g15169	GLUB1-A	AT5G44120	CRU1
	LOC_Os02g15169	GLUB1-A	AT1G03880	CRU2
102	LOC_Os02g16830	GLUB4	AT5G44120	CRU1
	LOC_Os02g16830	GLUB4	AT1G03880	CRU2
103	LOC_Os02g15090	GluD-1	AT5G44120	CRU1
	LOC_Os02g15090	GluD-1	AT1G03880	CRU2
104	LOC_Os05g02780	grpA3	AT4G19200	AT4G19200
105	LOC_Os11g27400	GlyH	AT4G19810	AT4G19810
	LOC_Os11g27400	GlyH	AT4G19820	AT4G19820
	LOC_Os11g27400	GlyH	AT4G19800	AT4G19800
	LOC_Os11g27400	GlyH	AT4G19760	AT4G19760
	LOC_Os11g27400	GlyH	AT4G19750	AT4G19750
	LOC_Os11g27400	GlyH	AT4G19720	AT4G19720
106	LOC_Os08g08840	GPT1	AT1G61800	GPT2
107	LOC_Os05g07670	GPT-A	AT1G06890	AT1G06890
	LOC_Os05g07670	GPT-A	AT2G30460	AT2G30460
108	LOC_Os01g07310	GPT-B	AT1G06890	AT1G06890
	LOC_Os01g07310	GPT-B	AT2G30460	AT2G30460
109	LOC_Os05g38570	GTP cyclohydrolase	AT5G59750	AT5G59750
110	LOC_Os02g14720	GW2	AT1G78420	AT1G78420
111	LOC_Os03g16670	HAD-like	AT5G02230	AT5G02230
112	LOC_Os02g39160	HDS1	AT5G60600	GCPE
113	LOC_Os04g45810	HOX 22	AT2G46680	ATHB7
	LOC_Os04g45810	HOX 22	AT3G61890	ATHB12
114	LOC_Os09g35910	HOX6	AT2G46680	ATHB7
	LOC_Os09g35910	HOX6	AT3G61890	ATHB12
115	LOC_Os03g13560	HRGP	AT1G14710	AT1G14710
116	LOC_Os09g30418	HSP90	AT5G56030	AtHsp90.2
	LOC_Os09g30418	HSP90	AT5G56010	HSP81-3
	LOC_Os09g30418	HSP90	AT5G56000	AtHsp90.4
117	LOC_Os02g19650	Hydrolase	AT5G53050	AT5G53050
118	LOC_Os03g43910	LOC_Os03g43910	AT3G29130	AT3G29130
119	LOC_Os01g18360	IAA4	AT3G17600	IAA31
120	LOC_Os08g01090	IDEF1	AT1G28300	LEC2
121	LOC_Os05g35170	IDEF2	AT5G64060	anac103
122	LOC_Os11g11050	IDI2	AT2G05830	AT2G05830
123	LOC_Os09g28050	IDI4	AT1G77670	AT1G77670
124	LOC_Os01g14950	Importin alpha-1a	AT4G16143	IMPA-2
125	LOC_Os04g45290	Vin 1	AT1G12240	ATBETAFRUCT4
	LOC_Os04g45290	Vin 1	AT1G62660	AT1G62660
126	LOC_Os02g01590	Vin2	AT1G12240	ATBETAFRUCT4
	LOC_Os02g01590	Vin2	AT1G62660	AT1G62660
127	LOC_Os03g20020	beta-fructofuranosidase	AT1G56560	AT1G56560
128	LOC_Os01g22900	INV2	AT1G56560	AT1G56560
129	LOC_Os02g32730	INV3	AT5G22510	At-A/N-InvE
130	LOC_Os03g46470	IRT1	AT1G31260	ZIP10
131	LOC_Os08g40930	ISA1	AT2G39930	ISA1
132	LOC_Os05g32710	ISA2	AT1G03310	ISA2
133	LOC_Os07g34520	Isocitrate lyase	AT3G21720	ICL
134	LOC_Os02g57260	Keto acyl CoA thiolase	AT2G33150	PKT3
135	LOC_Os02g57240	KOB1	AT1G04690	KAB1
136	LOC_Os05g46480	Lea3	AT3G15670	AT3G15670
137	LOC_Os05g50710	LEA14-A	AT2G46140	AT2G46140
138	LOC_Os08g33810	LPLA	AT3G29010	AT3G29010
139	LOC_Os01g66030	MADS 2	AT5G20240	PI
140	LOC_Os01g10504	MADS 3	AT4G18960	AG
141	LOC_Os02g45770	MADS 6	AT2G45650	AGL6
142	LOC_Os08g41950	MADS 7	AT1G24260	SEP3
143	LOC_Os09g32948	MADS 8	AT1G24260	SEP3
144	LOC_Os03g54160	MADS 14	AT1G69120	AP1
	LOC_Os03g54160	MADS 14	AT1G26310	C AL
145	LOC_Os07g01820	MADS 15	AT1G69120	AP1
	LOC_Os07g01820	MADS 15	AT1G26310	CAL
146	LOC_Os06g49840	MADS 16	AT3G54340	AP3
147	LOC_Os04g49150	MADS17	AT2G45650	AGL6
148	LOC_Os07g41370	MADS 18	AT5G60910	AGL8
149	LOC_Os03g08754	MADS 47	AT2G22540	SVP
150	LOC_Os10g39130	MADS 56	AT4G22950	AGL19
	LOC_Os10g39130	MADS 56	AT4G11880	AGL14
151	LOC_Os02g54080	MADS-box IL	AT5G49710	AT5G49710
	LOC_Os02g54080	MADS-box IL	AT4G24590	AT4G24590
152	LOC_Os01g56470	Mal d 1-AP	AT2G35900	AT2G35900
153	LOC_Os05g43040	Male sterility protein	AT1G04770	AT1G04770
154	LOC_Os02g05480	MAPK2	AT1G10210	MPK1
	LOC_Os02g05480	MAPK2	AT1G59580	MPK2
155	LOC_Os11g29380	MCM2	AT1G44900	MCM2
156	LOC_Os03g11510	Mitochondrial Carrier	AT1G74240	AT1G74240
157	LOC_Os06g02220	MTN	AT4G34840	ATMTAN2
158	LOC_Os05g12320	SWEET3a	AT5G53190	SWEET3
159	LOC_Os03g16120	Myosin like	AT5G59210	AT5G59210
160	LOC_Os05g02820	Myosin like	AT5G16730	AT5G16730
	LOC_Os05g02820	Myosin like	AT3G02930	AT3G02930
161	LOC_Os02g20360	NAAT1	AT5G36160	AT5G36160
162	LOC_Os01g09550	NAC075	AT4G29230	anac075
163	LOC_Os02g57650	NAC2	AT5G04410	NAC2
	LOC_Os02g57650	NAC2	AT3G10500	NAC053
164	LOC_Os01g66120	SNAC2	AT1G01720	ATAF1
165	LOC_Os08g34210	NADPH G-3-P dh	AT2G24270	ALDH11A3
166	LOC_Os03g19427	NAS1	AT1G09240	NAS3
	LOC_Os03g19427	NAS1	AT1G56430	NAS4
	LOC_Os03g19427	NAS1	AT5G04950	NAS1
	LOC_Os03g19427	NAS1	AT5G56080	ATNAS2
167	LOC_Os06g14190	LOC_Os06g14190	AT1G10170	NFXL1
168	LOC_Os03g54000	Oligopeptide transporter 3	AT4G16370	ATOPT3
169	LOC_Os03g43670	OsCR4	AT3G59420	CR4
170	LOC_Os02g48000	OsDEK1	AT5G52580	AT5G52580
171	LOC_Os01g64730	OSE2	AT5G44080	AT5G44080
172	LOC_Os05g28210	OsEM	AT2G40170	EM6
173	LOC_Os11g34460	OsFBO10	AT1G68050	FKF1
174	LOC_Os07g35050	OsFBX237	AT1G47390	AT1G47390
	LOC_Os07g35050	OsFBX237	AT1G32430	AT1G32430
	LOC_Os07g35050	OsFBX237	AT3G16580	AT3G16580
	LOC_Os07g35050	OsFBX237	AT2G14710	AT2G14710
175	LOC_Os02g54254	OsLKR	AT4G33150	AT4G33150
176	LOC_Os03g31750	PPDKA	AT4G15530	PPDK
177	LOC_Os05g33570	OsPPDKB	AT4G15530	PPDK
178	LOC_Os02g56130	PCNA	AT2G29570	PCNA2
	LOC_Os02g56130	PCNA	AT1G07370	PCNA1
179	LOC_Os07g02810	Pectinesterase	AT5G66920	sks17
180	LOC_Os09g29070	PGI-a	AT4G24620	PGI1
181	LOC_Os06g14510	PGI-b	AT5G42740	AT5G42740
182	LOC_Os03g04980	PHD zf	AT3G24010	ING1
183	LOC_Os01g63270	PHOH	AT3G46970	PHS2
184	LOC_Os03g55090	PHOL	AT3G29320	AT3G29320
185	LOC_Os07g25710	PSRR-L	AT4G28610	AtPHR1
186	LOC_Os02g57660	PIP5K	AT3G09920	PIP5K9
187	LOC_Os05g48200	Phosphoglucomutase	AT5G53460	GLT1
188	LOC_Os07g49330	PLC	AT3G08510	PLC2
	LOC_Os07g49330	PLC	AT3G55940	AT3G55940
189	LOC_Os08g44680	PSI-D	AT4G02770	PSAD-1
190	LOC_Os07g05480	Photosystem I RC subunit	AT1G30380	PSAK
191	LOC_Os01g31690	PSII-OEP33	AT3G50820	PSBO2
	LOC_Os01g31690	PSII-OEP33	AT5G66570	PSBO1
192	LOC_Os04g28260	Phragmoplast kinase	AT3G23670	PAKRP1L
	LOC_Os04g28260	Phragmoplast kinase	AT4G14150	PAKRP1
193	LOC_Os01g63290	PHT4;3	AT3G46980	PHT4;3
194	LOC_Os02g08530	LOC_Os02g08530	AT2G25220	AT2G25220
	LOC_Os02g08530	LOC_Os02g08530	AT4G32000	AT4G32000
195	LOC_Os05g50190	LOC_Os05g50190	AT3G01490	AT3G01490
196	LOC_Os12g37570	LOC_Os12g37570	AT1G67890	AT1G67890
	LOC_Os12g37570	LOC_Os12g37570	AT3G06620	AT3G06620
197	LOC_Os03g50390	LOC_Os03g50390	AT3G17850	AT3G17850
198	LOC_Os04g56160	Plasma membrane ATPase	AT4G30190	PMA2
	LOC_Os04g56160	Plasma membrane ATPase	AT2G18960	AHA1
199	LOC_Os12g04290	TAP46	AT5G53000	TAP46
200	LOC_Os06g37660	PP2A1	AT1G59830	PP2A-1
	LOC_Os06g37660	PP2A1	AT1G10430	PP2A-2
201	LOC_Os03g59060	PP2A2	AT3G58500	PP2A-4
	LOC_Os03g59060	PP2A2	AT2G42500	PP2A-3
202	LOC_Os02g12580	PP2A3	AT1G59830	PP2A-1
	LOC_Os02g12580	PP2A3	AT1G10430	PP2A-2
203	LOC_Os05g40320	PPR bZIP	AT1G11900	AT1G11900
204	LOC_Os01g28450	Pr1b	AT2G14610	PR1
	LOC_Os01g28450	Pr1b	AT2G14580	PRB1
205	LOC_Os08g44320	Phosphotyrosine	AT3G44620	AT3G44620
206	LOC_Os05g13940	PRP1	AT2G28440	AT2G28440
207	LOC_Os02g24632	psbC	ATCG00280	PSBC
208	LOC_Os05g04520	Pto kinase Interactor 1	AT2G47060	AT2G47060
209	LOC_Os04g08270	PUL	AT5G04360	ATPU1
210	LOC_Os12g31000	Pumilio	AT1G22240	PUM8
	LOC_Os12g31000	Pumilio	AT4G08840	APUM11
211	LOC_Os06g46740	PUP2	AT3G20570	ENODL9
212	LOC_Os01g66890	BTB-TAZ	AT1G05690	BT3
213	LOC_Os02g53400	TLR31	AT5G06690	WCRKC1
214	LOC_Os03g62060	IAA amidohydrolase	AT3G02875	ILR1
215	LOC_Os06g28194	phosphomannomutase	AT1G70820	AT1G70820
216	LOC_Os07g33480	taxane 10-beta-hydroxylase	AT5G36110	CYP716A1
217	LOC_Os06g49120	UOS1	AT1G16720	HCF173
218	LOC_Os04g47080	RA	AT5G41315	GL3
	LOC_Os04g47080	RA	AT1G63650	ATMYC-2
219	LOC_Os11g26790	Rab21	AT5G66400	RAB18
220	LOC_Os01g49290	RACK1	AT1G18080	RACK1A
	LOC_Os01g49290	RACK1	AT1G48630	AT1G48630
	LOC_Os01g49290	RACK1	AT3G18130	RACK1C_AT
221	LOC_Os03g57790	RAD6	AT2G02760	UBC2
	LOC_Os03g57790	RAD6	AT1G14400	UBC1
222	LOC_Os02g33180	RAR1	AT5G51700	RAR1
223	LOC_Os01g49830	RAV1-like	AT1G68840	TEM2
	LOC_Os01g49830	RAV1-like	AT1G25560	TEM1
224	LOC_Os10g21268	rbcL	ATCG00490	RBCL
225	LOC_Os11g47970	RCAA1	AT2G39730	RCA
226	LOC_Os04g52340	Rcd1-L	AT3G20800	AT3G20800
227	LOC_Os03g58250	REB	AT3G54620	BZO2H4
	LOC_Os03g58250	REB	AT4G02640	BZO2H1
228	LOC_Os02g43290	Ser/thr PK	AT1G33260	AT1G33260
	LOC_Os02g43290	Ser/thr PK	AT4G10390	AT4G10390
229	LOC_Os01g01390	Ring Finger	AT1G76660	AT1G76660
230	LOC_Os04g48050	Ring ZF	AT1G12760	AT1G12760
	LOC_Os04g48050	Ring ZF	AT1G63170	AT1G63170
231	LOC_Os05g48260	RIR 1b	AT5G53390	AT5G53390
	LOC_Os05g48260	RIR 1b	AT3G49200	AT3G49200
	LOC_Os05g48260	RIR 1b	AT3G49210	AT3G49210
	LOC_Os05g48260	RIR 1b	AT3G49190	AT3G49190
232	LOC_Os07g08420	RISBZ1	AT3G54620	BZO2H4
	LOC_Os07g08420	RISBZ1	AT4G02640	BZO2H1
233	LOC_Os01g40280	RSR1	AT5G35460	AT5G35460
234	LOC_Os04g47990	S-REP	AT4G24060	AT4G24060
235	LOC_Os08g39450	SAP 11	AT3G12630	AT3G12630
236	LOC_Os02g45760	Scarecrow	AT5G52510	SCL8
237	LOC_Os07g46350	SCP40	AT3G63470	scpl40
238	LOC_Os07g39700	Sdr4	AT1G27461	AT1G27461
239	LOC_Os06g04880	Ser/thr PK	AT4G25160	AT4G25160
	LOC_Os06g04880	Ser/thr PK	AT5G61550	AT5G61550
240	LOC_Os04g45910	Serine protease	AT4G17100	AT4G17100
241	LOC_Os02g40770	SET domain protein	AT3G04380	SUVR4
242	LOC_Os01g43540	SGT1	AT4G11260	EDM1
	LOC_Os01g43540	SGT1	AT4G23570	SGT1A
243	LOC_Os10g37740	Shaggy kinase	AT4G00720	ASKTHETA
244	LOC_Os08g32870	BADH2	AT1G74920	ALDH10A8
245	LOC_Os07g10600	Smt1-1	AT5G13710	SMT1
246	LOC_Os01g27880	SPP1	AT2G35840	AT2G35840
	LOC_Os01g27880	SPP1	AT1G51420	ATSPP1
247	LOC_Os02g05030	SPP2	AT2G35840	AT2G35840
	LOC_Os02g05030	SPP2	AT1G51420	ATSPP1
248	LOC_Os08g20660	SPS-Ospp	AT5G20280	SPS1F
249	LOC_Os03g55730	SSA2 - 2S	AT1G47640	AT1G47640
250	LOC_Os06g06560	SSI	AT5G24300	SSI1
251	LOC_Os10g30156	SSIIc	AT3G01180	SS2
252	LOC_Os08g09230	SSIIIa	AT1G11720	SS3
253	LOC_Os04g53310	SSIIIb	AT1G11720	SS3
254	LOC_Os01g52250	SSIVa	AT4G18240	SSIV
255	LOC_Os05g45720	SSIVb	AT4G18240	SSIV
256	LOC_Os07g47510	Stress-related protein	AT3G05500	AT3G05500
257	LOC_Os12g44380	SUT2	AT1G09960	SUT4
258	LOC_Os02g58080	SUT4	AT2G02860	SUT2
259	LOC_Os03g28330	SUS1	AT3G43190	SUS4
	LOC_Os03g28330	SUS1	AT5G20830	SUS1
260	LOC_Os06g09450	SUS2	AT3G43190	SUS4
	LOC_Os06g09450	SUS2	AT5G20830	SUS1
261	LOC_Os07g42490	SUS3	AT3G43190	SUS4
	LOC_Os07g42490	SUS3	AT5G20830	SUS1
262	LOC_Os03g22120	SuSy4	AT4G02280	SUS3
263	LOC_Os02g58480	SuSy5	AT1G73370	SUS6
264	LOC_Os04g24430	SuSy6	AT1G73370	SUS6
265	LOC_Os01g31680	TATC	AT2G01110	APG2
266	LOC_Os07g37250	THF1	AT2G20890	PSB29
267	LOC_Os04g57310	Thioredoxin-like	AT5G50100	AT5G50100
268	LOC_Os11g38930	TRNA endonuclease	AT3G45590	SEN1
	LOC_Os11g38930	TRNA endonuclease	AT5G60230	SEN2
269	LOC_Os11g41820	U2 snRNP	AT1G60900	AT1G60900
270	LOC_Os02g43760	Ubi proteinase	AT4G17510	UCH3
271	LOC_Os09g38030	UGP1	AT3G03250	UGP
272	LOC_Os02g02560	UGP2	AT3G03250	UGP
273	LOC_Os02g02550	UGP	AT1G20810	AT1G20810
274	LOC_Os04g12960	UDP-glucosyl transferase	AT2G43840	UGT74F1
	LOC_Os04g12960	UDP-glucosyl transferase	AT2G43820	UGT74F1
275	LOC_Os01g12080	LOC_Os01g12080	AT2G46420	AT2G46420
276	LOC_Os01g12080	LOC_Os01g12080	AT3G61700	AT3G61700
	LOC_Os04g57020	LOC_Os04g57020	AT2G42130	AT2G42130
	LOC_Os04g57020	LOC_Os04g57020	AT3G58010	PGL34
277	LOC_Os06g39906	LOC_Os06g39906	AT5G11270	OCP3
278	LOC_Os10g40260	LOC_Os10g40260	AT4G00450	CRP
279	LOC_Os09g38090	LOC_Os09g38090	AT1G42550	PMI1
280	LOC_Os05g06330	LOC_Os05g06330	AT3G20970	NFU4
281	LOC_Os10g30450	LOC_Os10g30450	AT2G36950	AT2G36950
282	LOC_Os04g41910	LOC_Os04g41910	AT5G16260	ELF9
283	LOC_Os03g03860	LOC_Os03g03860	AT2G17550	AT2G17550
284	LOC_Os05g51530	vATP synthase C	AT1G12840	DET3
285	LOC_Os03g10510	VDAC5	AT5G67500	ATVDAC2
286	LOC_Os01g68370	VP1	AT3G24650	ABI3
287	LOC_Os03g05750	VP2-like	AT2G36950	AT2G36950
288	LOC_Os04g21950	WRKY 51	AT4G31550	WRKY11
	LOC_Os04g21950	WRKY 51	AT2G24570	WRKY17
289	LOC_Os02g08440	WRKY 71	AT1G80840	WRKY40
290	LOC_Os01g50910	Wsi18	AT3G15670	AT3G15670
291	LOC_Os05g26890	GP-alpha-1; XA7	AT2G26300	GPA1
292	LOC_Os12g13170	ZIP-1a	AT1G32150	bZIP68
	LOC_Os12g13170	ZIP-1a	AT2G35530	bZIP16
	LOC_Os12g13170	ZIP-1a	AT3G58010	PGL34
293	LOC_Os02g49840	MADS 57	AT2G14210	AGL44
294	LOC_Os07g13980	AGPL4	None	None
295	LOC_Os10g39030	AHOX	None	None
296	LOC_Os06g49970	Amy2A	None	None
297	LOC_Os05g50380	APL1	None	None
298	LOC_Os01g44220	APL2	None	None
299	LOC_Os09g12660	APS1	None	None
300	LOC_Os11g32110	ARF1	None	None
301	LOC_Os03g25790	b-1,3-Glucanase	None	None
302	LOC_Os07g35880	Bam 3	None	None
303	LOC_Os01g13550	Bam 8	None	None
304	LOC_Os01g03340	BBTI4	None	None
305	LOC_Os06g51084	BEI	None	None
306	LOC_Os04g33460	SBEIIa	None	None
307	LOC_Os08g04390	bHLH60	None	None
308	LOC_Os01g14110	LOC_Os01g14110	None	None
309	LOC_Os02g10800	BT1-2	None	None
310	LOC_Os10g29390	BTB/POZ	None	None
311	LOC_Os01g07930	C3H1	None	None
312	LOC_Os01g62740	LOC_Os01g62740	None	None
313	LOC_Os02g03060	CDKA-2	None	None
314	LOC_Os05g40350	PP2A-B	None	None
315	LOC_Os01g73580	CIN4	None	None
316	LOC_Os04g56930	CIN5	None	None
317	LOC_Os03g05510	CRL1	None	None
318	LOC_Os03g07360	LOC_Os03g07360	None	None
319	LOC_Os11g29370	DEP	None	None
320	LOC_Os05g34070	DIP1	None	None
321	LOC_Os12g40490	Disease resistance-like	None	None
322	LOC_Os03g13390	DMAS1	None	None
323	LOC_Os01g48940	DNAJ	None	None
324	LOC_Os03g44620	HSP40	None	None
325	LOC_Os02g49440	DOF ZF	None	None
326	LOC_Os11g06370	LOC_Os11g06370	None	None
327	LOC_Os06g45300	DPK4	None	None
328	LOC_Os09g35010	DREB1B	None	None
329	LOC_Os01g50622	DUF151	None	None
330	LOC_Os05g45450	DUF584	None	None
331	LOC_Os05g47780	E3-Ubi Ligase	None	None
332	LOC_Os03g08460	OsEREBP1	None	None
333	LOC_Os10g40710	EXPB2	None	None
334	LOC_Os10g40730	EXPB4	None	None
335	LOC_Os03g56940	LOC_Os03g56940	None	None
336	LOC_Os09g37620	Flavin monooxygenase 3-like	None	None
337	LOC_Os08g37456	flavanone 3-hydroxylase	None	None
338	LOC_Os08g25720	PFK	None	None
339	LOC_Os05g41970	SSA1	None	None
340	LOC_Os07g22930	GBSSII	None	None
341	LOC_Os10g05088	GDSL-like Lipase	None	None
342	LOC_Os08g37490	GF14a	None	None
343	LOC_Os03g50290	GF14f	None	None
344	LOC_Os07g33910	GPT2-3	None	None
345	LOC_Os06g51220	HMG1	None	None
346	LOC_Os12g14070	HSP70	None	None
347	LOC_Os01g08320	IAA1	None	None
348	LOC_Os02g56120	IAA9	None	None
349	LOC_Os12g38270	IDS1	None	None
350	LOC_Os11g11694	Integrase	None	None
351	LOC_Os09g08072	CIN7	None	None
352	LOC_Os09g29404	ISA3	None	None
353	LOC_Os06g22440	JA cmtr	None	None
354	LOC_Os12g09700	jasmonate-induced protein	None	None
355	LOC_Os03g43100	Kinesin	None	None
356	LOC_Os11g40030	KRP3	None	None
357	LOC_Os07g37385	LTPL109	None	None
358	LOC_Os03g62640	Luc7-like 2	None	None
359	LOC_Os03g11614	MADS 1	None	None
360	LOC_Os06g06750	MADS 5	None	None
361	LOC_Os12g10540	MADS 13	None	None
362	LOC_Os02g52340	MADS22	None	None
363	LOC_Os03g17700	MPK5	None	None
364	LOC_Os03g24600	MsrB-1	None	None
365	LOC_Os05g02070	MT2b	None	None
366	LOC_Os11g03300	NAC10	None	None
367	LOC_Os02g53890	LOC_Os02g53890	None	None
368	LOC_Os01g60020	NAC4	None	None
369	LOC_Os11g08210	NAC5	None	None
370	LOC_Os03g19420	NAS2	None	None
371	LOC_Os11g34880	NB-ARC domain protein	None	None
372	LOC_Os04g55650	Oryzain alpha Protease	None	None
373	LOC_Os09g27030	Oryzain gamma Protease	None	None
374	LOC_Os03g53150	OsIAA13	None	None
375	LOC_Os10g05970	OsPRP1	None	None
376	LOC_Os06g43590	OsSAL1	None	None
377	LOC_Os12g36880	PBZ1	None	None
378	LOC_Os11g12650	PHD Zn-finger	None	None
379	LOC_Os01g05620	Pit	None	None
380	LOC_Os05g26377	PPROL 14 E	None	None
381	LOC_Os06g31070	PROLM 24	None	None
382	LOC_Os07g10580	PROLM26	None	None
383	LOC_Os12g16890	PROLM28	None	None
384	LOC_Os04g59190	prx61	None	None
385	LOC_Os09g10340	CYP450	None	None
386	LOC_Os01g71720	GABA permease	None	None
387	LOC_Os11g16470	MLA10	None	None
388	LOC_Os09g39320	CTR1-like	None	None
389	LOC_Os01g12900	RAC1	None	None
390	LOC_Os09g16260	RAG-1	None	None
391	LOC_Os11g26340	RALF24	None	None
392	LOC_Os01g39580	RB	None	None
393	LOC_Os08g28710	CRINKLY4	None	None
394	LOC_Os12g24050	Retrotransposon	None	None
395	LOC_Os01g37800	RIC1	None	None
396	LOC_Os02g15350	RPBF	None	None
397	LOC_Os04g58910	RPK-TMK1 precursor	None	None
398	LOC_Os06g04290	RPS20	None	None
399	LOC_Os02g06640	RUBQ1	None	None
400	LOC_Os02g06770	SAM cmtr	None	None
401	LOC_Os01g42860	Sci2	None	None
402	LOC_Os03g60080	SNAC1	None	None
403	LOC_Os10g39420	SPK	None	None
404	LOC_Os02g09170	SPS-Hv	None	None
405	LOC_Os06g42824	SPS-Zm	None	None
406	LOC_Os06g43630	SPS-So	None	None
407	LOC_Os02g51070	SSII-2	None	None
408	LOC_Os06g12450	SSII-3	None	None
409	LOC_Os01g58290	Sub9	None	None
410	LOC_Os03g07480	SUT1	None	None
411	LOC_Os10g26470	SUT3	None	None
412	LOC_Os02g36700	SUT5	None	None
413	LOC_Os04g27190	Terpene cyclases	None	None
414	LOC_Os08g36790	TRAB1	None	None
415	LOC_Os01g09220	CACTA, En/Spm	None	None
416	LOC_Os06g46000	TUBB3	None	None
417	LOC_Os11g15340	TyrK	None	None
418	LOC_Os09g31031	Ubi	None	None
419	LOC_Os08g04580	LOC_Os08g04580	None	None
420	LOC_Os04g53350	LOC_Os04g53350	None	None
421	LOC_Os03g55130	LOC_Os03g55130	None	None
422	LOC_Os07g47620	Usp1	None	None
423	LOC_Os06g02240	VIP1-like	None	None
424	LOC_Os03g20550	WRKY 55	None	None
425	LOC_Os06g04200	Wx1	None	None
426	LOC_Os02g43410	YSL15	None	None
427	LOC_Os02g43370	YSL2	None	None
428	LOC_Os01g62190	ZOS1-15	None	None
429	LOC_Os01g40990	ZF-like	None	None
430	LOC_Os01g11650	GDSL-like Lipase	None	None

## Sheet: rice-paralogs
Paralogs were retrieved for 111 genes to enrich the rice seed development network of 430 genes by 109 genes						Paralog list rearranged to show genes with no hits at bottom of list							Paralog list for gene density mapping with GeneSWAPPER
(137-28 already in pathway). Final count = 430+109=539						28 paralogs already in the network of 430 genes (listed in Columns B, H and N) are highlighted in yellow
	Os gene in network	Gene symbol	Paralog	Gene symbol					7 duplicates (shared paralogs)				Os gene in network	Paralogous gene symbol	Paralog
1	LOC_Os01g01390	Ring Finger	LOC_Os03g16400	LOC_Os03g16400			Os gene in network	Gene symbol	Paralog (144-7=137)	Gene symbol			LOC_Os01g01390	LOC_Os03g16400	LOC_Os03g16400
2	LOC_Os01g03340	BBTI4	None			1	LOC_Os01g01390	Ring Finger	LOC_Os03g16400	LOC_Os03g16400			LOC_Os01g07310	solute carrier 35_E3	LOC_Os05g07670
3	LOC_Os01g05620	Pit	None			2	LOC_Os01g07310	GPT-B	LOC_Os05g07670	solute carrier 35_E3			LOC_Os01g10110	cytokinin dehydrogenase	LOC_Os01g09260
4	LOC_Os01g07310	GPT-B	LOC_Os05g07670	solute carrier 35_E3		3	LOC_Os01g10110	CKX2	LOC_Os01g09260	cytokinin dehydrogenase			LOC_Os01g12080	TIGR01589	LOC_Os05g12170
5	LOC_Os01g07930	C3H1	None			4	LOC_Os01g12080	LOC_Os01g12080	LOC_Os05g12170	TIGR01589			LOC_Os01g13260	cyclin-A1	LOC_Os12g20324
6	LOC_Os01g08320	IAA1	None			5	LOC_Os01g13260	CycA1-1	LOC_Os12g20324	cyclin-A1			LOC_Os01g22900	Beta-fructofuranosidase	LOC_Os03g20020
7	LOC_Os01g09220	CACTA, En/Spm	None			6	LOC_Os01g22900	INV2	LOC_Os03g20020	Beta-fructofuranosidase			LOC_Os01g27880	SPP2	LOC_Os02g05030
8	LOC_Os01g09550	NAC075	None			7	LOC_Os01g27880	SPP1	LOC_Os02g05030	SPP2			LOC_Os01g49290	WD, G-beta	LOC_Os05g47890
9	LOC_Os01g10110	CKX2	LOC_Os01g09260	cytokinin dehydrogenase		8	LOC_Os01g49290	RACK1	LOC_Os05g47890	WD, G-beta			LOC_Os01g49830	AP2/ERF and B3	LOC_Os05g47650
10	LOC_Os01g10504	MADS 3	None			9	LOC_Os01g49830	RAV1-like	LOC_Os05g47650	AP2/ERF and B3			LOC_Os01g50910	LEA3	LOC_Os05g46480
11	LOC_Os01g11650	GDSL-like Lipase	None			10	LOC_Os01g50910	Wsi18	LOC_Os05g46480	LEA3			LOC_Os01g52250	SSIVb	LOC_Os05g45720
12	LOC_Os01g12080	LOC_Os01g12080	LOC_Os05g12170	TIGR01589		11	LOC_Os01g52250	SSIVa	LOC_Os05g45720	SSIVb			LOC_Os01g58420	EREBP	LOC_Os05g41780
13	LOC_Os01g12900	RAC1	None			12	LOC_Os01g58420	AP37	LOC_Os05g41780	EREBP			LOC_Os01g59120	CYCB1-5	LOC_Os05g41390
14	LOC_Os01g13260	CycA1-1	LOC_Os12g20324	cyclin-A1		13	LOC_Os01g59120	CycB1;1	LOC_Os05g41390	CYCB1-5			LOC_Os01g61710	Delta-COP 1	LOC_Os05g24594
15	LOC_Os01g13550	Bam 8	None			14	LOC_Os01g61710	Delta-COP	LOC_Os05g24594	Delta-COP 1			LOC_Os01g61710	Delta-COP 2	LOC_Os05g24601
16	LOC_Os01g14110	LOC_Os01g14110	None				LOC_Os01g61710	Delta-COP	LOC_Os05g24601	Delta-COP 2			LOC_Os01g61710	Delta-COP 4	LOC_Os08g28080
17	LOC_Os01g14950	Importin alpha-1a	None				LOC_Os01g61710	Delta-COP	LOC_Os08g28080	Delta-COP 4			LOC_Os01g66030	MADS4	LOC_Os05g34940
18	LOC_Os01g15540	Flavin-containing monooxygenase	None			15	LOC_Os01g66030	MADS 2	LOC_Os05g34940	MADS4			LOC_Os01g66120	NAM	LOC_Os05g34830
19	LOC_Os01g18360	IAA4	None			16	LOC_Os01g66120	SNAC2	LOC_Os05g34830	NAM			LOC_Os02g01590	Vin1	LOC_Os04g45290
20	LOC_Os01g22900	INV2	LOC_Os03g20020	Beta-fructofuranosidase		17	LOC_Os02g01590	Vin2	LOC_Os04g45290	Vin1			LOC_Os02g02560	UGP1	LOC_Os09g38030
21	LOC_Os01g27880	SPP1	LOC_Os02g05030	SPP2		18	LOC_Os02g02560	UGP2	LOC_Os09g38030	UGP1			LOC_Os02g05030	SPP1	LOC_Os01g27880
22	LOC_Os01g28450	Pr1b	None			19	LOC_Os02g05030	SPP2	LOC_Os01g27880	SPP1			LOC_Os02g05480	MPK4	LOC_Os06g48590
23	LOC_Os01g31680	TATC	None			20	LOC_Os02g05480	MAPK2	LOC_Os06g48590	MPK4			LOC_Os02g06640	Rubq1	LOC_Os06g46770
24	LOC_Os01g31690	PSII-OEP33	None			21	LOC_Os02g06640	RUBQ1	LOC_Os06g46770	Rubq1			LOC_Os02g08440	OsWRKY28	LOC_Os06g44010
25	LOC_Os01g37800	RIC1	None			22	LOC_Os02g08440	WRKY 71	LOC_Os06g44010	OsWRKY28			LOC_Os02g12580	PP2A1	LOC_Os06g37660
26	LOC_Os01g39580	RB	None			23	LOC_Os02g12580	PP2A3	LOC_Os06g37660	PP2A1			LOC_Os02g12800	EF-1-gamma 3	LOC_Os06g37440
27	LOC_Os01g40280	RSR1	None			24	LOC_Os02g12800	EF-1-g	LOC_Os06g37440	EF-1-gamma 3			LOC_Os02g15169	GLUB1-B	LOC_Os02g15178
28	LOC_Os01g40990	ZF-like	None			25	LOC_Os02g15169	GLUB1-A	LOC_Os02g15178	GLUB1-B			LOC_Os02g15169	GLUB2	LOC_Os02g15150
29	LOC_Os01g42860	Sci2	None				LOC_Os02g15169	GLUB1-A	LOC_Os02g15150	GLUB2			LOC_Os02g15169	GluB	LOC_Os02g15070
30	LOC_Os01g43540	SGT1	None				LOC_Os02g15169	GLUB1-A	LOC_Os02g15070	GluB			LOC_Os02g16830	GLUB5	LOC_Os02g16820
31	LOC_Os01g44220	APL2	None			26	LOC_Os02g16830	GLUB4	LOC_Os02g16820	GLUB5			LOC_Os02g16830	Glutelin	LOC_Os02g14600
32	LOC_Os01g48940	DNAJ	None				LOC_Os02g16830	GLUB4	LOC_Os02g14600	Glutelin			LOC_Os02g19650	hydrolase, alpha/beta	LOC_Os05g46460
33	LOC_Os01g49290	RACK1	LOC_Os05g47890	WD, G-beta		27	LOC_Os02g19650	Hydrolase	LOC_Os05g46460	hydrolase, alpha/beta			LOC_Os02g20360	OsNAAT2	LOC_Os02g19970
34	LOC_Os01g49830	RAV1-like	LOC_Os05g47650	AP2/ERF and B3		28	LOC_Os02g20360	NAAT1	LOC_Os02g19970	OsNAAT2			LOC_Os02g24632	PSII 44	LOC_Os10g21212
35	LOC_Os01g50622	DUF151	None			29	LOC_Os02g24632	psbC	LOC_Os10g21212	PSII 44			LOC_Os02g33110	glycosyl hydrolases	LOC_Os04g33720
36	LOC_Os01g50910	Wsi18	LOC_Os05g46480	LEA3		30	LOC_Os02g33110	CIN1	LOC_Os04g33720	glycosyl hydrolases			LOC_Os02g36974	GF14C	LOC_Os08g33370
37	LOC_Os01g51754	Amy4A	None			31	LOC_Os02g36974	GF14-e	LOC_Os08g33370	GF14C			LOC_Os02g43290	H0115B09.7	LOC_Os04g45730
38	LOC_Os01g52250	SSIVa	LOC_Os05g45720	SSIVb		32	LOC_Os02g43290	Ser/thr PK	LOC_Os04g45730	H0115B09.7			LOC_Os02g43760	ubi CT hydrolase	LOC_Os04g46190
39	LOC_Os01g55690	GluA-1	None			33	LOC_Os02g43760	Ubi proteinase	LOC_Os04g46190	ubi CT hydrolase			LOC_Os02g45760	GRAS	LOC_Os04g49110
40	LOC_Os01g56470	Mal d 1-AP	None			34	LOC_Os02g45760	Scarecrow	LOC_Os04g49110	GRAS			LOC_Os02g45770	OsMADS17	LOC_Os04g49150
41	LOC_Os01g58290	Sub9	None			35	LOC_Os02g45770	MADS 6	LOC_Os04g49150	OsMADS17			LOC_Os02g49230	CCT/B-box ZF	LOC_Os06g19444
42	LOC_Os01g58420	AP37	LOC_Os05g41780	EREBP		36	LOC_Os02g49230	CCT/B-box zinc finger	LOC_Os06g19444	CCT/B-box ZF			LOC_Os02g49840	OsMADS27	LOC_Os02g36924
43	LOC_Os01g59120	CycB1;1	LOC_Os05g41390	CYCB1-5		37	LOC_Os02g49840	MADS 57	LOC_Os02g36924	OsMADS27			LOC_Os02g52710	alpha-amylase	LOC_Os02g52700
44	LOC_Os01g59660	GAMYB	None			38	LOC_Os02g52710	Amy1A	LOC_Os02g52700	alpha-amylase			LOC_Os02g58480	H0211A12.6	LOC_Os04g24430
45	LOC_Os01g60020	NAC4	None			39	LOC_Os02g58480	SuSy5	LOC_Os04g24430	H0211A12.6			LOC_Os02g58480	LOC_Os04g17650	LOC_Os04g17650
46	LOC_Os01g61710	Delta-COP	LOC_Os05g24594	Delta-COP 1			LOC_Os02g58480	SuSy5	LOC_Os04g17650	LOC_Os04g17650			LOC_Os03g02680	cyclin-dependent kinase A-1	LOC_Os03g01850
	LOC_Os01g61710	Delta-COP	LOC_Os05g24601	Delta-COP 2		40	LOC_Os03g02680	CDKA-1	LOC_Os03g01850	cyclin-dependent kinase A-1			LOC_Os03g05750	LOC_Os10g30450	LOC_Os10g30450
	LOC_Os01g61710	Delta-COP	LOC_Os08g28080	Delta-COP 4		41	LOC_Os03g05750	VP2-like	LOC_Os10g30450	LOC_Os10g30450			LOC_Os03g06620	ARD1	LOC_Os10g28350
47	LOC_Os01g62190	ZOS1-15	None			42	LOC_Os03g06620	ARD2	LOC_Os10g28350	ARD1			LOC_Os03g19427	NAS3	LOC_Os07g48980
48	LOC_Os01g62740	LOC_Os01g62740	None			43	LOC_Os03g19427	NAS1	LOC_Os07g48980	NAS3			LOC_Os03g20580	LOC_Os07g48700	LOC_Os07g48700
49	LOC_Os01g63270	PHOH	None			44	LOC_Os03g20580	Centromere protein	LOC_Os07g48700	LOC_Os07g48700			LOC_Os03g20780	EIL1	LOC_Os03g20790
50	LOC_Os01g63290	PHT4;3	None			45	LOC_Os03g20780	EIL1	LOC_Os03g20790	EIL1			LOC_Os03g22790	beta-amylase	LOC_Os07g47120
51	LOC_Os01g64000	ABI5	None			46	LOC_Os03g22790	Bam 10	LOC_Os07g47120	beta-amylase			LOC_Os03g25270	pyrrolidone-carboxylate peptidase	LOC_Os07g44610
52	LOC_Os01g64730	OSE2	None			47	LOC_Os03g25270	Carboxypeptidase	LOC_Os07g44610	pyrrolidone-carboxylate peptidase			LOC_Os03g25270	LOC_Os09g23280	LOC_Os09g23280
53	LOC_Os01g66030	MADS 2	LOC_Os05g34940	MADS4			LOC_Os03g25270	Carboxypeptidase	LOC_Os09g23280	LOC_Os09g23280			LOC_Os03g27230	DAHPS2	LOC_Os07g42960
54	LOC_Os01g66120	SNAC2	LOC_Os05g34830	NAM		48	LOC_Os03g27230	DAHPS1	LOC_Os07g42960	DAHPS2			LOC_Os03g28330	SUS2	LOC_Os06g09450
55	LOC_Os01g66890	BTB-TAZ	None			49	LOC_Os03g28330	SUS1	LOC_Os06g09450	SUS2			LOC_Os03g31750	PPDK1	LOC_Os05g33570
56	LOC_Os01g68370	VP1	None			50	LOC_Os03g31750	PPDKA	LOC_Os05g33570	PPDK1			LOC_Os03g54160	MADS15	LOC_Os07g01820
57	LOC_Os01g71720	GABA permease	None			51	LOC_Os03g54160	MADS 14	LOC_Os07g01820	MADS15			LOC_Os03g57790	LOC_Os05g08960	LOC_Os05g08960
58	LOC_Os01g72370	IRO2	None			52	LOC_Os03g57790	RAD6	LOC_Os05g08960	LOC_Os05g08960			LOC_Os03g57790	ubiquitin-conjugating	LOC_Os07g07240
59	LOC_Os01g73580	CIN4	None				LOC_Os03g57790	RAD6	LOC_Os07g07240	ubiquitin-conjugating			LOC_Os03g57960	Cupin	LOC_Os03g46100
60	LOC_Os02g01590	Vin2	LOC_Os04g45290	Vin1			LOC_Os03g57960	GB2	LOC_Os03g46100	Cupin			LOC_Os03g62060	ILL7	LOC_Os07g14590
61	LOC_Os02g02550	UGP	None			53	LOC_Os03g62060	IAA amidohydrolase	LOC_Os07g14590	ILL7			LOC_Os04g12960	P0498F03.1	LOC_Os09g34250
62	LOC_Os02g02560	UGP2	LOC_Os09g38030	UGP1		54	LOC_Os04g12960	UDP-glucosyl transferase	LOC_Os09g34250	P0498F03.1			LOC_Os04g12960	P0217C03.3	LOC_Os09g34214
63	LOC_Os02g02890	Cyp2	None				LOC_Os04g12960	UDP-glucosyl transferase	LOC_Os09g34214	P0217C03.3			LOC_Os04g12960	LOC_Os09g34230	LOC_Os09g34230
64	LOC_Os02g03060	CDKA-2	None				LOC_Os04g12960	UDP-glucosyl transferase	LOC_Os09g34230	LOC_Os09g34230			LOC_Os04g24430	H0211A12.6	LOC_Os04g17650
65	LOC_Os02g03690	Bam 9	None			55	LOC_Os04g24430	SuSy6	LOC_Os04g17650	H0211A12.6			LOC_Os04g24430	SuSy6	LOC_Os02g58480
66	LOC_Os02g05030	SPP2	LOC_Os01g27880	SPP1			LOC_Os04g24430	SuSy6	LOC_Os02g58480	SuSy6			LOC_Os04g33740	CIN3	LOC_Os04g33720
67	LOC_Os02g05480	MAPK2	LOC_Os06g48590	MPK4		56	LOC_Os04g33740	CIN2	LOC_Os04g33720	CIN3			LOC_Os04g38870	GF14C	LOC_Os08g33370
68	LOC_Os02g06640	RUBQ1	LOC_Os06g46770	Rubq1		57	LOC_Os04g38870	GF14b	LOC_Os08g33370	GF14C			LOC_Os04g44870	elicitor-responsive gene-3	LOC_Os02g42710
69	LOC_Os02g06770	SAM cmtr	None			58	LOC_Os04g44870	ERG3	LOC_Os02g42710	elicitor-responsive gene-3			LOC_Os04g45810	HOX24	LOC_Os02g43330
70	LOC_Os02g08440	WRKY 71	LOC_Os06g44010	OsWRKY28		59	LOC_Os04g45810	HOX 22	LOC_Os02g43330	HOX24			LOC_Os04g47080	bhlh15	LOC_Os04g47040
71	LOC_Os02g08530	LOC_Os02g08530	None			60	LOC_Os04g47080	RA	LOC_Os04g47040	bhlh15			LOC_Os04g47990	LOC_Os02g45200	LOC_Os02g45200
72	LOC_Os02g09170	SPS-Hv	None			61	LOC_Os04g47990	S-REP	LOC_Os02g45200	LOC_Os02g45200			LOC_Os04g48050	LOC_Os02g45240	LOC_Os02g45240
73	LOC_Os02g10800	BT1-2	None			62	LOC_Os04g48050	Ring ZF	LOC_Os02g45240	LOC_Os02g45240			LOC_Os04g49150	MADS6	LOC_Os02g45770
74	LOC_Os02g12580	PP2A3	LOC_Os06g37660	PP2A1		63	LOC_Os04g49150	MADS17	LOC_Os02g45770	MADS6			LOC_Os04g52340	LOC_Os07g37790	LOC_Os07g37790
75	LOC_Os02g12800	EF-1-g	LOC_Os06g37440	EF-1-gamma 3		64	LOC_Os04g52340	Rcd1-L	LOC_Os07g37790	LOC_Os07g37790			LOC_Os05g07670	GPT-B	LOC_Os01g07310
76	LOC_Os02g14720	GW2	None			65	LOC_Os05g07670	GPT-A	LOC_Os01g07310	GPT-B			LOC_Os05g12320	SWEET3B	LOC_Os01g12130
77	LOC_Os02g15090	GluD-1	None			66	LOC_Os05g12320	SWEET3a	LOC_Os01g12130	SWEET3B			LOC_Os05g13940	TsetseEP	LOC_Os05g13830
78	LOC_Os02g15169	GLUB1-A	LOC_Os02g15178	GLUB1-B		67	LOC_Os05g13940	PRP1	LOC_Os05g13830	TsetseEP			LOC_Os05g13940	LOC_Os05g13850	LOC_Os05g13850
	LOC_Os02g15169	GLUB1-A	LOC_Os02g15150	GLUB2			LOC_Os05g13940	PRP1	LOC_Os05g13850	LOC_Os05g13850			LOC_Os05g13940	PRP	LOC_Os05g13900
	LOC_Os02g15169	GLUB1-A	LOC_Os02g15070	GluB			LOC_Os05g13940	PRP1	LOC_Os05g13900	PRP			LOC_Os05g33570	PPDK2	LOC_Os03g31750
79	LOC_Os02g15350	RPBF	None			68	LOC_Os05g33570	OsPPDKB	LOC_Os03g31750	PPDK2			LOC_Os05g41070	bZIP	LOC_Os01g59760
80	LOC_Os02g16830	GLUB4	LOC_Os02g16820	GLUB5		69	LOC_Os05g41070	AREB	LOC_Os01g59760	bZIP			LOC_Os05g48200	glutamate synthase	LOC_Os01g48960
	LOC_Os02g16830	GLUB4	LOC_Os02g14600	Glutelin		70	LOC_Os05g48200	Phosphoglucomutase	LOC_Os01g48960	glutamate synthase			LOC_Os05g48260	wax synthase	LOC_Os01g48874
81	LOC_Os02g19650	Hydrolase	LOC_Os05g46460	hydrolase, alpha/beta		71	LOC_Os05g48260	RIR 1b	LOC_Os01g48874	wax synthase			LOC_Os06g01650	LOC_Os02g01490	LOC_Os02g01490
82	LOC_Os02g20360	NAAT1	LOC_Os02g19970	OsNAAT2		72	LOC_Os06g01650	FERTILLIN	LOC_Os02g01490	LOC_Os02g01490			LOC_Os06g05010	ENOD93	LOC_Os06g04950
83	LOC_Os02g24632	psbC	LOC_Os10g21212	PSII 44		73	LOC_Os06g05010	ENOD93-1	LOC_Os06g04950	ENOD93			LOC_Os06g05010	LOC_Os06g05000	LOC_Os06g05000
84	LOC_Os02g32660	SBEIIb	None				LOC_Os06g05010	ENOD93-1	LOC_Os06g05000	LOC_Os06g05000			LOC_Os06g05010	OsENOD93a	LOC_Os06g04990
85	LOC_Os02g32730	INV3	None				LOC_Os06g05010	ENOD93-1	LOC_Os06g04990	OsENOD93a			LOC_Os06g05010	LOC_Os06g05020	LOC_Os06g05020
86	LOC_Os02g33110	CIN1	LOC_Os04g33720	glycosyl hydrolases			LOC_Os06g05010	ENOD93-1	LOC_Os06g05020	LOC_Os06g05020			LOC_Os06g05010	LOC_Os06g04940	LOC_Os06g04940
87	LOC_Os02g33180	RAR1	None				LOC_Os06g05010	ENOD93-1	LOC_Os06g04940	LOC_Os06g04940			LOC_Os06g09450	SUS1	LOC_Os03g28330
88	LOC_Os02g36700	SUT5	None			74	LOC_Os06g09450	SUS2	LOC_Os03g28330	SUS1			LOC_Os06g13820	dynamin	LOC_Os02g50550
89	LOC_Os02g36974	GF14-e	LOC_Os08g33370	GF14C		75	LOC_Os06g13820	Dynamin	LOC_Os02g50550	dynamin			LOC_Os06g14510	GPI-A	LOC_Os03g56460
90	LOC_Os02g39160	HDS1	None			76	LOC_Os06g14510	PGI-b	LOC_Os03g56460	GPI-A			LOC_Os06g31070	PROLM23	LOC_Os06g31060
91	LOC_Os02g40770	SET domain protein	None			77	LOC_Os06g31070	PROLM 24	LOC_Os06g31060	PROLM23			LOC_Os06g37440	EF-1-gamma 1	LOC_Os02g12800
92	LOC_Os02g41590	OsAK	None			78	LOC_Os06g37440	EF-1-g3	LOC_Os02g12800	EF-1-gamma 1			LOC_Os06g37660	PP2A3	LOC_Os02g12580
93	LOC_Os02g43290	Ser/thr PK	LOC_Os04g45730	H0115B09.7		79	LOC_Os06g37660	PP2A1	LOC_Os02g12580	PP2A3			LOC_Os06g49120	LOC_Os02g04510	LOC_Os02g04510
94	LOC_Os02g43370	YSL2	None			80	LOC_Os06g49120	UOS1	LOC_Os02g04510	LOC_Os02g04510			LOC_Os07g01820	MADS14	LOC_Os03g54160
95	LOC_Os02g43410	YSL15	None			81	LOC_Os07g01820	MADS 15	LOC_Os03g54160	MADS14			LOC_Os07g08420	BZIP	LOC_Os03g58250
96	LOC_Os02g43760	Ubi proteinase	LOC_Os04g46190	ubi CT hydrolase		82	LOC_Os07g08420	RISBZ1	LOC_Os03g58250	BZIP			LOC_Os07g10690	NLI-IF	LOC_Os03g63300
97	LOC_Os02g45760	Scarecrow	LOC_Os04g49110	GRAS		83	LOC_Os07g10690	CPL1	LOC_Os03g63300	NLI-IF			LOC_Os07g33480	5-a-taxadienol-10-b-hydroxylase	LOC_Os07g33580
98	LOC_Os02g45770	MADS 6	LOC_Os04g49150	OsMADS17		84	LOC_Os07g33480	taxane 10-beta-hydroxylase	LOC_Os07g33580	5-a-taxadienol-10-b-hydroxylase			LOC_Os07g33480	CYP450	LOC_Os07g33550
99	LOC_Os02g48000	OsDEK1	None				LOC_Os07g33480	taxane 10-beta-hydroxylase	LOC_Os07g33550	CYP450			LOC_Os07g33480	LOC_Os07g33610	LOC_Os07g33610
100	LOC_Os02g49230	CCT/B-box zinc finger	LOC_Os06g19444	CCT/B-box ZF			LOC_Os07g33480	taxane 10-beta-hydroxylase	LOC_Os07g33610	LOC_Os07g33610			LOC_Os07g33480	LOC_Os07g33560	LOC_Os07g33560
101	LOC_Os02g49440	DOF ZF	None				LOC_Os07g33480	taxane 10-beta-hydroxylase	LOC_Os07g33560	LOC_Os07g33560			LOC_Os07g33480	LOC_Os07g33540	LOC_Os07g33540
102	LOC_Os02g49840	MADS 57	LOC_Os02g36924	OsMADS27			LOC_Os07g33480	taxane 10-beta-hydroxylase	LOC_Os07g33540	LOC_Os07g33540			LOC_Os07g35050	OsFBX164	LOC_Os05g08460
103	LOC_Os02g50240	GLN1-1	None			85	LOC_Os07g35050	OsFBX237	LOC_Os05g08460	OsFBX164			LOC_Os07g35050	OsFBX162	LOC_Os05g08350
104	LOC_Os02g51070	SSII-2	None				LOC_Os07g35050	OsFBX237	LOC_Os05g08350	OsFBX162			LOC_Os07g35050	OsFBX163	LOC_Os05g08440
105	LOC_Os02g51850	APRL3	None				LOC_Os07g35050	OsFBX237	LOC_Os05g08440	OsFBX163			LOC_Os07g35050	OsFBX238	LOC_Os07g35060
106	LOC_Os02g52340	MADS22	None				LOC_Os07g35050	OsFBX237	LOC_Os07g35060	OsFBX238			LOC_Os07g42300	EF-1-delta 2	LOC_Os03g29260
107	LOC_Os02g52710	Amy1A	LOC_Os02g52700	alpha-amylase		86	LOC_Os07g42300	EF-1-d1	LOC_Os03g29260	EF-1-delta 2			LOC_Os07g42490	SUS2	LOC_Os06g09450
108	LOC_Os02g53400	TLR31	None			87	LOC_Os07g42490	SUS3	LOC_Os06g09450	SUS2			LOC_Os07g42490	SUS1	LOC_Os03g28330
109	LOC_Os02g53890	LOC_Os02g53890	None				LOC_Os07g42490	SUS3	LOC_Os03g28330	SUS1			LOC_Os07g42860	CYCD4-1	LOC_Os09g29100
110	LOC_Os02g54080	MADS-box IL	None			88	LOC_Os07g42860	CycD2-2	LOC_Os09g29100	CYCD4-1			LOC_Os08g01090	IDEF1	LOC_Os04g58000
111	LOC_Os02g54254	OsLKR	None			89	LOC_Os08g01090	IDEF1	LOC_Os04g58000	IDEF1			LOC_Os08g01090	LOC_Os04g58010	LOC_Os04g58010
112	LOC_Os02g54624	ATP synthetase a	None			90	LOC_Os08g01090	IDEF1	LOC_Os04g58010	LOC_Os04g58010			LOC_Os08g09230	Starch Synthase III	LOC_Os04g53310
113	LOC_Os02g56120	IAA9	None			91	LOC_Os08g09230	SSIIIa	LOC_Os04g53310	Starch Synthase III			LOC_Os08g39450	SAP1	LOC_Os09g31200
114	LOC_Os02g56130	PCNA	None			92	LOC_Os08g39450	SAP 11	LOC_Os09g31200	SAP1			LOC_Os08g41950	MADS8	LOC_Os09g32948
115	LOC_Os02g57040	FDH	None			93	LOC_Os08g41950	MADS 7	LOC_Os09g32948	MADS8			LOC_Os09g17329	Ankyrin repeat	LOC_Os07g34390
116	LOC_Os02g57240	KOB1	None			94	LOC_Os09g17329	Ankyrin-LP	LOC_Os07g34390	Ankyrin repeat			LOC_Os09g27750	ACO1	LOC_Os09g27820
117	LOC_Os02g57260	Keto acyl CoA thiolase	None			95	LOC_Os09g27750	ACO1	LOC_Os09g27820	ACO1			LOC_Os09g28420	Alpha-amylase	LOC_Os02g52700
118	LOC_Os02g57650	NAC2	None			96	LOC_Os09g28420	Amy3B	LOC_Os02g52700	Alpha-amylase			LOC_Os09g28420	AMY1.1	LOC_Os02g52710
119	LOC_Os02g57660	PIP5K	None				LOC_Os09g28420	Amy3B	LOC_Os02g52710	AMY1.1			LOC_Os09g29070	Glucose-6-phosphate isomerase	LOC_Os08g37380
120	LOC_Os02g58080	SUT4	None			97	LOC_Os09g29070	PGI-a	LOC_Os08g37380	Glucose-6-phosphate isomerase			LOC_Os09g30418	HSP81-1	LOC_Os08g39140
121	LOC_Os02g58480	SuSy5	LOC_Os04g24430	H0211A12.6		98	LOC_Os09g30418	ISA3	LOC_Os08g39140	HSP81-1			LOC_Os09g30418	HSP81-2	LOC_Os09g30412
	LOC_Os02g58480	SuSy5	LOC_Os04g17650	LOC_Os04g17650			LOC_Os09g30418	ISA3	LOC_Os09g30412	HSP81-2			LOC_Os09g30418	LOC_Os09g30439	LOC_Os09g30439
122	LOC_Os03g02680	CDKA-1	LOC_Os03g01850	cyclin-dependent kinase A-1			LOC_Os09g30418	HSP90	LOC_Os09g30439	LOC_Os09g30439			LOC_Os09g32948	MADS7	LOC_Os08g41950
123	LOC_Os03g03450	Anthranilate Phosphoribosyltransferase	None			99	LOC_Os09g32948	MADS 8	LOC_Os08g41950	MADS7			LOC_Os09g35910	HOX22	LOC_Os04g45810
124	LOC_Os03g03860	LOC_Os03g03860	None			100	LOC_Os09g35910	DREB1B	LOC_Os04g45810	HOX22			LOC_Os09g35910	HOX24	LOC_Os02g43330
125	LOC_Os03g04770	Bam 7	None				LOC_Os09g35910	HOX6	LOC_Os02g43330	HOX24			LOC_Os09g38030	UDP-glucose pyrophosphorylase	LOC_Os02g02560
126	LOC_Os03g04980	PHD zf	None			101	LOC_Os09g38030	UGP1	LOC_Os02g02560	UDP-glucose pyrophosphorylase			LOC_Os10g08474	cytochrome P450	LOC_Os10g08319
127	LOC_Os03g05510	CRL1	None			102	LOC_Os10g08474	CYP450	LOC_Os10g08319	cytochrome P450			LOC_Os10g08474	LOC_Os03g14400	LOC_Os03g14400
128	LOC_Os03g05750	VP2-like	LOC_Os10g30450	LOC_Os10g30450			LOC_Os10g08474	CYP450	LOC_Os03g14400	LOC_Os03g14400			LOC_Os10g08474	LOC_Os10g08540	LOC_Os10g08540
129	LOC_Os03g06620	ARD2	LOC_Os10g28350	ARD1			LOC_Os10g08474	CYP450	LOC_Os10g08540	LOC_Os10g08540			LOC_Os10g08474	LOC_Os03g14420	LOC_Os03g14420
130	LOC_Os03g07360	LOC_Os03g07360	None				LOC_Os10g08474	CYP450	LOC_Os03g14420	LOC_Os03g14420			LOC_Os10g28350	ARD2	LOC_Os03g06620
131	LOC_Os03g07480	SUT1	None			103	LOC_Os10g28350	SIP2	LOC_Os03g06620	ARD2			LOC_Os10g30450	LOC_Os03g05750	LOC_Os03g05750
132	LOC_Os03g08460	OsEREBP1	None			104	LOC_Os10g30450	LOC_Os10g30450	LOC_Os03g05750	LOC_Os03g05750			LOC_Os10g32810	Beta-amylase	LOC_Os03g04770
133	LOC_Os03g08754	MADS 47	None			105	LOC_Os10g32810	Bam 5	LOC_Os03g04770	Beta-amylase			LOC_Os10g40260	LOC_Os07g45400	LOC_Os07g45400
134	LOC_Os03g10510	VDAC5	None			106	LOC_Os10g40260	LOC_Os10g40260	LOC_Os07g45400	LOC_Os07g45400			LOC_Os11g06170	RSG	LOC_Os12g06520
135	LOC_Os03g11510	Mitochondrial Carrier	None			107	LOC_Os11g06170	bZIP	LOC_Os12g06520	RSG			LOC_Os11g26790	RAB16B	LOC_Os11g26780
136	LOC_Os03g11614	MADS 1	None			108	LOC_Os11g26790	Rab21	LOC_Os11g26780	RAB16B			LOC_Os11g38930	Sen2	LOC_Os06g33980
137	LOC_Os03g13390	DMAS1	None			109	LOC_Os11g38930	TRNA endonuclease	LOC_Os06g33980	Sen2			LOC_Os11g41820	U2AF65B	LOC_Os11g45590
138	LOC_Os03g13560	HRGP	None			110	LOC_Os11g41820	U2 snRNP	LOC_Os11g45590	U2AF65B			LOC_Os12g04290	TAP42-like	LOC_Os11g04520
139	LOC_Os03g16120	Myosin like	None			111	LOC_Os12g04290	TAP46	LOC_Os11g04520	TAP42-like
140	LOC_Os03g16670	HAD-like	None			112	LOC_Os01g03340	BBTI4	None
141	LOC_Os03g17020	ADP ribosylation GTPase	None			113	LOC_Os01g05620	Pit	None
142	LOC_Os03g17070	ATP synthase	None			114	LOC_Os01g07930	C3H1	None
143	LOC_Os03g17700	MPK5	None			115	LOC_Os01g08320	IAA1	None
144	LOC_Os03g19420	NAS2	None			116	LOC_Os01g09220	CACTA, En/Spm	None
145	LOC_Os03g19427	NAS1	LOC_Os07g48980	NAS3		117	LOC_Os01g09550	NAC075	None
146	LOC_Os03g20020	beta-fructofuranosidase	None			118	LOC_Os01g10504	MADS 3	None
147	LOC_Os03g20550	WRKY 55	None			119	LOC_Os01g11650	GDSL-like Lipase	None
148	LOC_Os03g20580	Centromere protein	LOC_Os07g48700	LOC_Os07g48700		120	LOC_Os01g12900	RAC1	None
149	LOC_Os03g20780	EIL1	LOC_Os03g20790	EIL1		121	LOC_Os01g13550	Bam 8	None
150	LOC_Os03g22120	SuSy4	None			122	LOC_Os01g14110	LOC_Os01g14110	None
151	LOC_Os03g22790	Bam 10	LOC_Os07g47120	beta-amylase		123	LOC_Os01g14950	Importin alpha-1a	None
152	LOC_Os03g24600	MsrB-1	None			124	LOC_Os01g15540	Flavin-containing monooxygenase	None
153	LOC_Os03g25270	Carboxypeptidase	LOC_Os07g44610	pyrrolidone-carboxylate peptidase		125	LOC_Os01g18360	IAA4	None
	LOC_Os03g25270	Carboxypeptidase	LOC_Os09g23280	LOC_Os09g23280		126	LOC_Os01g28450	Pr1b	None
154	LOC_Os03g25790	b-1,3-Glucanase	None			127	LOC_Os01g31680	TATC	None
155	LOC_Os03g27230	DAHPS1	LOC_Os07g42960	DAHPS2		128	LOC_Os01g31690	PSII-OEP33	None
156	LOC_Os03g28330	SUS1	LOC_Os06g09450	SUS2		129	LOC_Os01g37800	RIC1	None
157	LOC_Os03g29260	EF-1-d2	None			130	LOC_Os01g39580	RB	None
158	LOC_Os03g31360	GluA-3	None			131	LOC_Os01g40280	RSR1	None
159	LOC_Os03g31550	AOXDH	None			132	LOC_Os01g40990	ZF-like	None
160	LOC_Os03g31750	PPDKA	LOC_Os05g33570	PPDK1		133	LOC_Os01g42860	Sci2	None
161	LOC_Os03g43100	Kinesin	None			134	LOC_Os01g43540	SGT1	None
162	LOC_Os03g43670	OsCR4	None			135	LOC_Os01g44220	APL2	None
163	LOC_Os03g43910	LOC_Os03g43910	None			136	LOC_Os01g48940	DNAJ	None
164	LOC_Os03g44620	HSP40	None			137	LOC_Os01g50622	DUF151	None
165	LOC_Os03g46470	IRT1	None			138	LOC_Os01g51754	Amy4A	None
166	LOC_Os03g50290	GF14f	None			139	LOC_Os01g55690	GluA-1	None
167	LOC_Os03g50390	LOC_Os03g50390	None			140	LOC_Os01g56470	Mal d 1-AP	None
168	LOC_Os03g52460	APL3	None			141	LOC_Os01g58290	Sub9	None
169	LOC_Os03g53150	OsIAA13	None			142	LOC_Os01g59660	GAMYB	None
170	LOC_Os03g54000	Oligopeptide transporter 3	None			143	LOC_Os01g60020	NAC4	None
171	LOC_Os03g54160	MADS 14	LOC_Os07g01820	MADS15		144	LOC_Os01g62190	ZOS1-15	None
172	LOC_Os03g55090	PHOL	None			145	LOC_Os01g62740	LOC_Os01g62740	None
173	LOC_Os03g55130	LOC_Os03g55130	None			146	LOC_Os01g63270	PHOH	None
174	LOC_Os03g55730	SSA2 - 2S	None			147	LOC_Os01g63290	PHT4;3	None
175	LOC_Os03g56940	LOC_Os03g56940	None			148	LOC_Os01g64000	ABI5	None
176	LOC_Os03g57790	RAD6	LOC_Os05g08960	LOC_Os05g08960		149	LOC_Os01g64730	OSE2	None
	LOC_Os03g57790	RAD6	LOC_Os07g07240	ubiquitin-conjugating		150	LOC_Os01g66890	BTB-TAZ	None
177	LOC_Os03g57960	GB2	LOC_Os03g46100	Cupin		151	LOC_Os01g68370	VP1	None
178	LOC_Os03g58250	REB	None			152	LOC_Os01g71720	GABA permease	None
179	LOC_Os03g59060	PP2A2	None			153	LOC_Os01g72370	IRO2	None
180	LOC_Os03g60080	SNAC1	None			154	LOC_Os01g73580	CIN4	None
181	LOC_Os03g61010	TPR-PK	None			155	LOC_Os02g02550	UGP	None
182	LOC_Os03g62060	IAA amidohydrolase	LOC_Os07g14590	ILL7		156	LOC_Os02g02890	Cyp2	None
183	LOC_Os03g62640	Luc7-like 2	None			157	LOC_Os02g03060	CDKA-2	None
184	LOC_Os03g64260	AP2 domain	None			158	LOC_Os02g03690	Bam 9	None
185	LOC_Os04g08270	PUL	None			159	LOC_Os02g06770	SAM cmtr	None
186	LOC_Os04g12960	UDP-glucosyl transferase	LOC_Os09g34250	P0498F03.1		160	LOC_Os02g08530	LOC_Os02g08530	None
	LOC_Os04g12960	UDP-glucosyl transferase	LOC_Os09g34214	P0217C03.3		161	LOC_Os02g09170	SPS-Hv	None
	LOC_Os04g12960	UDP-glucosyl transferase	LOC_Os09g34230	LOC_Os09g34230		162	LOC_Os02g10800	BT1-2	None
187	LOC_Os04g21950	WRKY 51	None			163	LOC_Os02g14720	GW2	None
188	LOC_Os04g24430	SuSy6	LOC_Os04g17650	H0211A12.6		164	LOC_Os02g15090	GluD-1	None
	LOC_Os04g24430	SuSy6	LOC_Os02g58480	SuSy6		165	LOC_Os02g15350	RPBF	None
189	LOC_Os04g27190	Terpene cyclases	None			166	LOC_Os02g32660	SBEIIb	None
190	LOC_Os04g28260	Phragmoplast kinase	None			167	LOC_Os02g32730	INV3	None
191	LOC_Os04g32550	DAD1	None			168	LOC_Os02g33180	RAR1	None
192	LOC_Os04g33460	SBEIIa	None			169	LOC_Os02g36700	SUT5	None
193	LOC_Os04g33720	CIN3	None			170	LOC_Os02g39160	HDS1	None
194	LOC_Os04g33740	CIN2	LOC_Os04g33720	CIN3		171	LOC_Os02g40770	SET domain protein	None
195	LOC_Os04g38870	GF14b	LOC_Os08g33370	GF14C		172	LOC_Os02g41590	OsAK	None
196	LOC_Os04g41910	LOC_Os04g41910	None			173	LOC_Os02g43370	YSL2	None
197	LOC_Os04g42140	eif(iso)4g	None			174	LOC_Os02g43410	YSL15	None
198	LOC_Os04g44870	ERG3	LOC_Os02g42710	elicitor-responsive gene-3		175	LOC_Os02g48000	OsDEK1	None
199	LOC_Os04g45290	Vin 1	None			176	LOC_Os02g49440	DOF ZF	None
200	LOC_Os04g45810	HOX 22	LOC_Os02g43330	HOX24		177	LOC_Os02g50240	GLN1-1	None
201	LOC_Os04g45910	Serine protease	None			178	LOC_Os02g51070	SSII-2	None
202	LOC_Os04g47080	RA	LOC_Os04g47040	bhlh15		179	LOC_Os02g51850	APRL3	None
203	LOC_Os04g47990	S-REP	LOC_Os02g45200	LOC_Os02g45200		180	LOC_Os02g52340	MADS22	None
204	LOC_Os04g48050	Ring ZF	LOC_Os02g45240	LOC_Os02g45240		181	LOC_Os02g53400	TLR31	None
205	LOC_Os04g49150	MADS17	LOC_Os02g45770	MADS6		182	LOC_Os02g53890	LOC_Os02g53890	None
206	LOC_Os04g52340	Rcd1-L	LOC_Os07g37790	LOC_Os07g37790		183	LOC_Os02g54080	MADS-box IL	None
207	LOC_Os04g53310	SSIIIb	None			184	LOC_Os02g54254	OsLKR	None
208	LOC_Os04g53350	LOC_Os04g53350	None			185	LOC_Os02g54624	ATP synthetase a	None
209	LOC_Os04g55650	Oryzain alpha Protease	None			186	LOC_Os02g56120	IAA9	None
210	LOC_Os04g56070	CSN5	None			187	LOC_Os02g56130	PCNA	None
211	LOC_Os04g56160	Plasma membrane ATPase	None			188	LOC_Os02g57040	FDH	None
212	LOC_Os04g56930	CIN5	None			189	LOC_Os02g57240	KOB1	None
213	LOC_Os04g57020	LOC_Os04g57020	None			190	LOC_Os02g57260	Keto acyl CoA thiolase	None
214	LOC_Os04g57310	Thioredoxin-like	None			191	LOC_Os02g57650	NAC2	None
215	LOC_Os04g58910	RPK-TMK1 precursor	None			192	LOC_Os02g57660	PIP5K	None
216	LOC_Os04g59190	prx61	None			193	LOC_Os02g58080	SUT4	None
217	LOC_Os05g02070	MT2b	None			194	LOC_Os03g03450	Anthranilate Phosphoribosyltransferase	None
218	LOC_Os05g02780	grpA3	None			195	LOC_Os03g03860	LOC_Os03g03860	None
219	LOC_Os05g02820	Myosin like	None			196	LOC_Os03g04770	Bam 7	None
220	LOC_Os05g04520	Pto kinase Interactor 1	None			197	LOC_Os03g04980	PHD zf	None
221	LOC_Os05g06330	LOC_Os05g06330	None			198	LOC_Os03g05510	CRL1	None
222	LOC_Os05g07670	GPT-A	LOC_Os01g07310	P0028E10.8		199	LOC_Os03g07360	LOC_Os03g07360	None
223	LOC_Os05g07900	BT1-1	None			200	LOC_Os03g07480	SUT1	None
224	LOC_Os05g12320	SWEET3a	LOC_Os01g12130	SWEET3B		201	LOC_Os03g08460	OsEREBP1	None
225	LOC_Os05g13580	CML18	None			202	LOC_Os03g08754	MADS 47	None
226	LOC_Os05g13940	PRP1	LOC_Os05g13830	TsetseEP		203	LOC_Os03g10510	VDAC5	None
	LOC_Os05g13940	PRP1	LOC_Os05g13850	LOC_Os05g13850		204	LOC_Os03g11510	Mitochondrial Carrier	None
	LOC_Os05g13940	PRP1	LOC_Os05g13900	PRP		205	LOC_Os03g11614	MADS 1	None
227	LOC_Os05g26377	PPROL 14 E	None			206	LOC_Os03g13390	DMAS1	None
228	LOC_Os05g26890	GP-alpha-1	None			207	LOC_Os03g13560	HRGP	None
229	LOC_Os05g28210	OsEM	None			208	LOC_Os03g16120	Myosin like	None
230	LOC_Os05g32710	ISA2	None			209	LOC_Os03g16670	HAD-like	None
231	LOC_Os05g33570	OsPPDKB	LOC_Os03g31750	PPDK2		210	LOC_Os03g17020	ADP ribosylation GTPase	None
232	LOC_Os05g34070	DIP1	None			211	LOC_Os03g17070	ATP synthase	None
233	LOC_Os05g35170	IDEF2	None			212	LOC_Os03g17700	MPK5	None
234	LOC_Os05g38570	GTP cyclohydrolase	None			213	LOC_Os03g19420	NAS2	None
235	LOC_Os05g40320	PPR bZIP	None			214	LOC_Os03g20020	beta-fructofuranosidase	None
236	LOC_Os05g40350	PP2A-B	None			215	LOC_Os03g20550	WRKY 55	None
237	LOC_Os05g41070	AREB	LOC_Os01g59760	bZIP		216	LOC_Os03g22120	SuSy4	None
238	LOC_Os05g41970	SSA1	None			217	LOC_Os03g24600	MsrB-1	None
239	LOC_Os05g43040	Male sterility protein	None			218	LOC_Os03g25790	b-1,3-Glucanase	None
240	LOC_Os05g45450	DUF584	None			219	LOC_Os03g29260	EF-1-d2	None
241	LOC_Os05g45720	SSIVb	None			220	LOC_Os03g31360	GluA-3	None
242	LOC_Os05g46480	Lea3	None			221	LOC_Os03g31550	AOXDH	None
243	LOC_Os05g47780	E3-Ubi Ligase	None			222	LOC_Os03g43100	Kinesin	None
244	LOC_Os05g48200	Phosphoglucomutase	LOC_Os01g48960	glutamate synthase		223	LOC_Os03g43670	OsCR4	None
245	LOC_Os05g48260	RIR 1b	LOC_Os01g48874	wax synthase		224	LOC_Os03g43910	LOC_Os03g43910	None
246	LOC_Os05g50190	LOC_Os05g50190	None			225	LOC_Os03g44620	HSP40	None
247	LOC_Os05g50380	APL1	None			226	LOC_Os03g46470	IRT1	None
248	LOC_Os05g50710	LEA14-A	None			227	LOC_Os03g50290	GF14f	None
249	LOC_Os05g51530	vATP synthase C	None			228	LOC_Os03g50390	LOC_Os03g50390	None
250	LOC_Os06g01650	FERTILLIN	LOC_Os02g01490	LOC_Os02g01490		229	LOC_Os03g52460	APL3	None
251	LOC_Os06g02220	MTN	None			230	LOC_Os03g53150	OsIAA13	None
252	LOC_Os06g02240	VIP1-like	None			231	LOC_Os03g54000	Oligopeptide transporter 3	None
253	LOC_Os06g04200	Wx1	None			232	LOC_Os03g55090	PHOL	None
254	LOC_Os06g04280	EPSPS1	None			233	LOC_Os03g55130	LOC_Os03g55130	None
255	LOC_Os06g04290	RPS20	None			234	LOC_Os03g55730	SSA2 - 2S	None
256	LOC_Os06g04880	Ser/thr PK	None			235	LOC_Os03g56940	LOC_Os03g56940	None
257	LOC_Os06g05010	ENOD93-1	LOC_Os06g04950	ENOD93		236	LOC_Os03g58250	REB	None
	LOC_Os06g05010	ENOD93-1	LOC_Os06g05000	LOC_Os06g05000		237	LOC_Os03g59060	PP2A2	None
	LOC_Os06g05010	ENOD93-1	LOC_Os06g04990	OsENOD93a		238	LOC_Os03g60080	SNAC1	None
	LOC_Os06g05010	ENOD93-1	LOC_Os06g05020	LOC_Os06g05020		239	LOC_Os03g61010	TPR-PK	None
	LOC_Os06g05010	ENOD93-1	LOC_Os06g04940	LOC_Os06g04940		240	LOC_Os03g62640	Luc7-like 2	None
258	LOC_Os06g06560	SSI	None			241	LOC_Os03g64260	AP2 domain	None
259	LOC_Os06g06750	MADS 5	None			242	LOC_Os04g08270	PUL	None
260	LOC_Os06g07090	AP-1gamma-1	None			243	LOC_Os04g21950	WRKY 51	None
261	LOC_Os06g08530	bip110	None			244	LOC_Os04g27190	Terpene cyclases	None
262	LOC_Os06g09450	SUS2	LOC_Os03g28330	SUS1		245	LOC_Os04g28260	Phragmoplast kinase	None
263	LOC_Os06g12450	SSII-3	None			246	LOC_Os04g32550	DAD1	None
264	LOC_Os06g13820	Dynamin	LOC_Os02g50550	dynamin		247	LOC_Os04g33460	SBEIIa	None
265	LOC_Os06g14190	LOC_Os06g14190	None			248	LOC_Os04g33720	CIN3	None
266	LOC_Os06g14510	PGI-b	LOC_Os03g56460	GPI-A		249	LOC_Os04g41910	LOC_Os04g41910	None
267	LOC_Os06g22440	JA cmtr	None			250	LOC_Os04g42140	eif(iso)4g	None
268	LOC_Os06g26234	BEIII	None			251	LOC_Os04g45290	Vin 1	None
269	LOC_Os06g28194	phosphomannomutase	None			252	LOC_Os04g45910	Serine protease	None
270	LOC_Os06g31070	PROLM 24	LOC_Os06g31060	PROLM23		253	LOC_Os04g53310	SSIIIb	None
271	LOC_Os06g36450	ferroportin1	None			254	LOC_Os04g53350	LOC_Os04g53350	None
272	LOC_Os06g37440	EF-1-g3	LOC_Os02g12800	EF-1-gamma 1		255	LOC_Os04g55650	Oryzain alpha Protease	None
273	LOC_Os06g37660	PP2A1	LOC_Os02g12580	PP2A3		256	LOC_Os04g56070	CSN5	None
274	LOC_Os06g39906	LOC_Os06g39906	None			257	LOC_Os04g56160	Plasma membrane ATPase	None
275	LOC_Os06g42824	SPS-Zm	None			258	LOC_Os04g56930	CIN5	None
276	LOC_Os06g43590	OsSAL1	None			259	LOC_Os04g57020	LOC_Os04g57020	None
277	LOC_Os06g43630	SPS-So	None			260	LOC_Os04g57310	Thioredoxin-like	None
278	LOC_Os06g45300	DPK4	None			261	LOC_Os04g58910	RPK-TMK1 precursor	None
279	LOC_Os06g46000	TUBB3	None			262	LOC_Os04g59190	prx61	None
280	LOC_Os06g46740	PUP2	None			263	LOC_Os05g02070	MT2b	None
281	LOC_Os06g49120	UOS1	LOC_Os02g04510	LOC_Os02g04510		264	LOC_Os05g02780	grpA3	None
282	LOC_Os06g49840	MADS 16	None			265	LOC_Os05g02820	Myosin like	None
283	LOC_Os06g49970	Amy2A	None			266	LOC_Os05g04520	Pto kinase Interactor 1	None
284	LOC_Os06g50000	Complex 1L	None			267	LOC_Os05g06330	LOC_Os05g06330	None
285	LOC_Os06g51084	BEI	None			268	LOC_Os05g07900	BT1-1	None
286	LOC_Os06g51220	HMG1	None			269	LOC_Os05g13580	CML18	None
287	LOC_Os07g01820	MADS 15	LOC_Os03g54160	MADS14		270	LOC_Os05g26377	PPROL 14 E	None
288	LOC_Os07g02810	Pectinesterase	None			271	LOC_Os05g26890	GP-alpha-1	None
289	LOC_Os07g04180	Permease	None			272	LOC_Os05g28210	OsEM	None
290	LOC_Os07g05480	Photosystem I RC subunit	None			273	LOC_Os05g32710	ISA2	None
291	LOC_Os07g08420	RISBZ1	LOC_Os03g58250	BZIP		274	LOC_Os05g34070	DIP1	None
292	LOC_Os07g10580	PROLM26	None			275	LOC_Os05g35170	IDEF2	None
293	LOC_Os07g10600	Smt1-1	None			276	LOC_Os05g38570	GTP cyclohydrolase	None
294	LOC_Os07g10690	CPL1	LOC_Os03g63300	NLI-IF		277	LOC_Os05g40320	PPR bZIP	None
295	LOC_Os07g12150	Acyl carrier	None			278	LOC_Os05g40350	PP2A-B	None
296	LOC_Os07g13980	AGPL4	None			279	LOC_Os05g41970	SSA1	None
297	LOC_Os07g22930	GBSSII	None			280	LOC_Os05g43040	Male sterility protein	None
298	LOC_Os07g25710	PSRR-L	None			281	LOC_Os05g45450	DUF584	None
299	LOC_Os07g33480	taxane 10-beta-hydroxylase	LOC_Os07g33580	5-a-taxadienol-10-b-hydroxylase		282	LOC_Os05g45720	SSIVb	None
	LOC_Os07g33480	taxane 10-beta-hydroxylase	LOC_Os07g33550	CYP450		283	LOC_Os05g46480	Lea3	None
	LOC_Os07g33480	taxane 10-beta-hydroxylase	LOC_Os07g33610	LOC_Os07g33610		284	LOC_Os05g47780	E3-Ubi Ligase	None
	LOC_Os07g33480	taxane 10-beta-hydroxylase	LOC_Os07g33560	LOC_Os07g33560		285	LOC_Os05g50190	LOC_Os05g50190	None
	LOC_Os07g33480	taxane 10-beta-hydroxylase	LOC_Os07g33540	LOC_Os07g33540		286	LOC_Os05g50380	APL1	None
300	LOC_Os07g33910	GPT2-3	None			287	LOC_Os05g50710	LEA14-A	None
301	LOC_Os07g34520	Isocitrate lyase	None			288	LOC_Os05g51530	vATP synthase C	None
302	LOC_Os07g35050	OsFBX237	LOC_Os05g08460	OsFBX164		289	LOC_Os06g02220	MTN	None
	LOC_Os07g35050	OsFBX237	LOC_Os05g08350	OsFBX162		290	LOC_Os06g02240	VIP1-like	None
	LOC_Os07g35050	OsFBX237	LOC_Os05g08440	OsFBX163		291	LOC_Os06g04200	Wx1	None
	LOC_Os07g35050	OsFBX237	LOC_Os07g35060	OsFBX238		292	LOC_Os06g04280	EPSPS1	None
303	LOC_Os07g35880	Bam 3	None			293	LOC_Os06g04290	RPS20	None
304	LOC_Os07g35940	Bam 2	None			294	LOC_Os06g04880	Ser/thr PK	None
305	LOC_Os07g37250	THF1	None			295	LOC_Os06g06560	SSI	None
306	LOC_Os07g37385	LTPL109	None			296	LOC_Os06g06750	MADS 5	None
307	LOC_Os07g39700	Sdr4	None			297	LOC_Os06g07090	AP-1gamma-1	None
308	LOC_Os07g41370	MADS 18	None			298	LOC_Os06g08530	bip110	None
309	LOC_Os07g42300	EF-1-d1	LOC_Os03g29260	EF-1-delta 2		299	LOC_Os06g12450	SSII-3	None
310	LOC_Os07g42490	SUS3	LOC_Os06g09450	SUS2		300	LOC_Os06g14190	LOC_Os06g14190	None
	LOC_Os07g42490	SUS3	LOC_Os03g28330	SUS1		301	LOC_Os06g22440	JA cmtr	None
311	LOC_Os07g42860	CycD2-2	LOC_Os09g29100	CYCD4-1		302	LOC_Os06g26234	BEIII	None
312	LOC_Os07g43390	DPE1	None			303	LOC_Os06g28194	phosphomannomutase	None
313	LOC_Os07g46350	SCP40	None			304	LOC_Os06g36450	ferroportin1	None
314	LOC_Os07g46790	DPE2	None			305	LOC_Os06g39906	LOC_Os06g39906	None
315	LOC_Os07g47120	Bam 4	None			306	LOC_Os06g42824	SPS-Zm	None
316	LOC_Os07g47510	Stress-related protein	None			307	LOC_Os06g43590	OsSAL1	None
317	LOC_Os07g47620	Usp1	None			308	LOC_Os06g43630	SPS-So	None
318	LOC_Os07g48570	AOPBP-L	None			309	LOC_Os06g45300	DPK4	None
319	LOC_Os07g49330	PLC	None			310	LOC_Os06g46000	TUBB3	None
320	LOC_Os08g01090	IDEF1	LOC_Os04g58000	IDEF1		311	LOC_Os06g46740	PUP2	None
	LOC_Os08g01090	IDEF1	LOC_Os04g58010	LOC_Os04g58010		312	LOC_Os06g49840	MADS 16	None
321	LOC_Os08g04390	bHLH60	None			313	LOC_Os06g49970	Amy2A	None
322	LOC_Os08g04580	LOC_Os08g04580	None			314	LOC_Os06g50000	Complex 1L	None
323	LOC_Os08g08840	GPT1	None			315	LOC_Os06g51084	BEI	None
324	LOC_Os08g09230	SSIIIa	LOC_Os04g53310	Starch Synthase III		316	LOC_Os06g51220	HMG1	None
325	LOC_Os08g20660	SPS-Ospp	None			317	LOC_Os07g02810	Pectinesterase	None
326	LOC_Os08g25720	PFK	None			318	LOC_Os07g04180	Permease	None
327	LOC_Os08g25734	APS2a	None			319	LOC_Os07g05480	Photosystem I RC subunit	None
328	LOC_Os08g28710	CRINKLY4	None			320	LOC_Os07g10580	PROLM26	None
329	LOC_Os08g32870	BADH2	None			321	LOC_Os07g10600	Smt1-1	None
330	LOC_Os08g33370	GF14-c	None			322	LOC_Os07g12150	Acyl carrier	None
331	LOC_Os08g33810	LPLA	None			323	LOC_Os07g13980	AGPL4	None
332	LOC_Os08g34210	NADPH G-3-P dh	None			324	LOC_Os07g22930	GBSSII	None
333	LOC_Os08g36790	TRAB1	None			325	LOC_Os07g25710	PSRR-L	None
334	LOC_Os08g36900	Amy3E	None			326	LOC_Os07g33910	GPT2-3	None
335	LOC_Os08g36910	Amy3D	None			327	LOC_Os07g34520	Isocitrate lyase	None
336	LOC_Os08g37456	flavanone 3-hydroxylase	None			328	LOC_Os07g35880	Bam 3	None
337	LOC_Os08g37490	GF14a	None			329	LOC_Os07g35940	Bam 2	None
338	LOC_Os08g39450	SAP 11	LOC_Os09g31200	SAP1		330	LOC_Os07g37250	THF1	None
339	LOC_Os08g40790	bip129	None			331	LOC_Os07g37385	LTPL109	None
340	LOC_Os08g40930	ISA1	None			332	LOC_Os07g39700	Sdr4	None
341	LOC_Os08g41950	MADS 7	LOC_Os09g32948	MADS8		333	LOC_Os07g41370	MADS 18	None
342	LOC_Os08g44320	Phosphotyrosine	None			334	LOC_Os07g43390	DPE1	None
343	LOC_Os08g44680	PSI-D	None			335	LOC_Os07g46350	SCP40	None
344	LOC_Os09g04790	Fibrillin	None			336	LOC_Os07g46790	DPE2	None
345	LOC_Os09g08072	CIN7	None			337	LOC_Os07g47120	Bam 4	None
346	LOC_Os09g10340	CYP450	None			338	LOC_Os07g47510	Stress-related protein	None
347	LOC_Os09g12660	APS1	None			339	LOC_Os07g47620	Usp1	None
348	LOC_Os09g16260	RAG-1	None			340	LOC_Os07g48570	AOPBP-L	None
349	LOC_Os09g17329	Ankyrin-LP	LOC_Os07g34390	Ankyrin repeat		341	LOC_Os07g49330	PLC	None
350	LOC_Os09g26880	ALDH7	None			342	LOC_Os08g04390	bHLH60	None
351	LOC_Os09g27030	Oryzain gamma Protease	None			343	LOC_Os08g04580	LOC_Os08g04580	None
352	LOC_Os09g27750	ACO1	LOC_Os09g27820	ACO1		344	LOC_Os08g08840	GPT1	None
353	LOC_Os09g28050	IDI4	None			345	LOC_Os08g20660	SPS-Ospp	None
354	LOC_Os09g28400	Amy3A	None			346	LOC_Os08g25720	PFK	None
355	LOC_Os09g28420	Amy3B	LOC_Os02g52700	Alpha-amylase		347	LOC_Os08g25734	APS2a	None
	LOC_Os09g28420	Amy3B	LOC_Os02g52710	AMY1.1		348	LOC_Os08g28710	CRINKLY4	None
356	LOC_Os09g29070	PGI-a	LOC_Os08g37380	Glucose-6-phosphate isomerase		349	LOC_Os08g32870	BADH2	None
357	LOC_Os09g29404	ISA3	None			350	LOC_Os08g33370	GF14-c	None
358	LOC_Os09g30418	ISA3	LOC_Os08g39140	HSP81-1		351	LOC_Os08g33810	LPLA	None
	LOC_Os09g30418	ISA3	LOC_Os09g30412	HSP81-2		352	LOC_Os08g34210	NADPH G-3-P dh	None
	LOC_Os09g30418	HSP90	LOC_Os09g30439	LOC_Os09g30439		353	LOC_Os08g36790	TRAB1	None
359	LOC_Os09g31031	Ubi	None			354	LOC_Os08g36900	Amy3E	None
360	LOC_Os09g32948	MADS 8	LOC_Os08g41950	MADS7		355	LOC_Os08g36910	Amy3D	None
361	LOC_Os09g35010	DREB1B	None			356	LOC_Os08g37456	flavanone 3-hydroxylase	None
362	LOC_Os09g35910	DREB1B	LOC_Os04g45810	HOX22		357	LOC_Os08g37490	GF14a	None
	LOC_Os09g35910	HOX6	LOC_Os02g43330	HOX24		358	LOC_Os08g40790	bip129	None
363	LOC_Os09g37620	Flavin monooxygenase 3-like	None			359	LOC_Os08g40930	ISA1	None
364	LOC_Os09g38030	UGP1	LOC_Os02g02560	UDP-glucose pyrophosphorylase		360	LOC_Os08g44320	Phosphotyrosine	None
365	LOC_Os09g38090	LOC_Os09g38090	None			361	LOC_Os08g44680	PSI-D	None
366	LOC_Os09g39320	CTR1-like	None			362	LOC_Os09g04790	Fibrillin	None
367	LOC_Os09g39570	Bam 6	None			363	LOC_Os09g08072	CIN7	None
368	LOC_Os10g05088	GDSL-like Lipase	None			364	LOC_Os09g10340	CYP450	None
369	LOC_Os10g05970	OsPRP1	None			365	LOC_Os09g12660	APS1	None
370	LOC_Os10g08474	CYP450	LOC_Os10g08319	cytochrome P450		366	LOC_Os09g16260	RAG-1	None
	LOC_Os10g08474	CYP450	LOC_Os03g14400	LOC_Os03g14400		367	LOC_Os09g26880	ALDH7	None
	LOC_Os10g08474	CYP450	LOC_Os10g08540	LOC_Os10g08540		368	LOC_Os09g27030	Oryzain gamma Protease	None
	LOC_Os10g08474	CYP450	LOC_Os03g14420	LOC_Os03g14420		369	LOC_Os09g28050	IDI4	None
371	LOC_Os10g21268	rbcL	None			370	LOC_Os09g28400	Amy3A	None
372	LOC_Os10g21930	FBK21	None			371	LOC_Os09g29404	ISA3	None
373	LOC_Os10g26060	GluA-2	None			372	LOC_Os09g31031	Ubi	None
374	LOC_Os10g26470	SUT3	None			373	LOC_Os09g35010	DREB1B	None
375	LOC_Os10g28350	SIP2	LOC_Os03g06620	ARD2		374	LOC_Os09g37620	Flavin monooxygenase 3-like	None
376	LOC_Os10g29390	BTB/POZ	None			375	LOC_Os09g38090	LOC_Os09g38090	None
377	LOC_Os10g30156	SSIIc	None			376	LOC_Os09g39320	CTR1-like	None
378	LOC_Os10g30450	LOC_Os10g30450	LOC_Os03g05750	LOC_Os03g05750		377	LOC_Os09g39570	Bam 6	None
379	LOC_Os10g32810	Bam 5	LOC_Os03g04770	Beta-amylase		378	LOC_Os10g05088	GDSL-like Lipase	None
380	LOC_Os10g35110	Gal1	None			379	LOC_Os10g05970	OsPRP1	None
381	LOC_Os10g35550	Du1	None			380	LOC_Os10g21268	rbcL	None
382	LOC_Os10g37740	Shaggy kinase	None			381	LOC_Os10g21930	FBK21	None
383	LOC_Os10g39030	AHOX	None			382	LOC_Os10g26060	GluA-2	None
384	LOC_Os10g39130	MADS 56	None			383	LOC_Os10g26470	SUT3	None
385	LOC_Os10g39420	SPK	None			384	LOC_Os10g29390	BTB/POZ	None
386	LOC_Os10g40260	LOC_Os10g40260	LOC_Os07g45400	LOC_Os07g45400		385	LOC_Os10g30156	SSIIc	None
387	LOC_Os10g40710	EXPB2	None			386	LOC_Os10g35110	Gal1	None
388	LOC_Os10g40730	EXPB4	None			387	LOC_Os10g35550	Du1	None
389	LOC_Os10g40740	bhlh113	None			388	LOC_Os10g37740	Shaggy kinase	None
390	LOC_Os10g41310	DUF630	None			389	LOC_Os10g39030	AHOX	None
391	LOC_Os10g41550	Bam 1	None			390	LOC_Os10g39130	MADS 56	None
392	LOC_Os11g03300	NAC10	None			391	LOC_Os10g39420	SPK	None
393	LOC_Os11g06170	bZIP	LOC_Os12g06520	RSG		392	LOC_Os10g40710	EXPB2	None
394	LOC_Os11g06370	LOC_Os11g06370	None			393	LOC_Os10g40730	EXPB4	None
395	LOC_Os11g07020	ALDP	None			394	LOC_Os10g40740	bhlh113	None
396	LOC_Os11g08210	NAC5	None			395	LOC_Os10g41310	DUF630	None
397	LOC_Os11g11050	IDI2	None			396	LOC_Os10g41550	Bam 1	None
398	LOC_Os11g11694	Integrase	None			397	LOC_Os11g03300	NAC10	None
399	LOC_Os11g12650	PHD Zn-finger	None			398	LOC_Os11g06370	LOC_Os11g06370	None
400	LOC_Os11g15340	TyrK	None			399	LOC_Os11g07020	ALDP	None
401	LOC_Os11g16470	MLA10	None			400	LOC_Os11g08210	NAC5	None
402	LOC_Os11g26340	RALF24	None			401	LOC_Os11g11050	IDI2	None
403	LOC_Os11g26790	Rab21	LOC_Os11g26780	RAB16B		402	LOC_Os11g11694	Integrase	None
404	LOC_Os11g27400	GlyH	None			403	LOC_Os11g12650	PHD Zn-finger	None
405	LOC_Os11g29370	DEP	None			404	LOC_Os11g15340	TyrK	None
406	LOC_Os11g29380	MCM2	None			405	LOC_Os11g16470	MLA10	None
407	LOC_Os11g32110	ARF1	None			406	LOC_Os11g26340	RALF24	None
408	LOC_Os11g34460	OsFBO10	None			407	LOC_Os11g27400	GlyH	None
409	LOC_Os11g34880	NB-ARC domain protein	None			408	LOC_Os11g29370	DEP	None
410	LOC_Os11g38930	TRNA endonuclease	LOC_Os06g33980	Sen2		409	LOC_Os11g29380	MCM2	None
411	LOC_Os11g40030	KRP3	None			410	LOC_Os11g32110	ARF1	None
412	LOC_Os11g41820	U2 snRNP	LOC_Os11g45590	U2AF65B		411	LOC_Os11g34460	OsFBO10	None
413	LOC_Os11g47970	RCAA1	None			412	LOC_Os11g34880	NB-ARC domain protein	None
414	LOC_Os12g04290	TAP46	LOC_Os11g04520	TAP42-like		413	LOC_Os11g40030	KRP3	None
415	LOC_Os12g08760	OsCCP	None			414	LOC_Os11g47970	RCAA1	None
416	LOC_Os12g09700	jasmonate-induced protein	None			415	LOC_Os12g08760	OsCCP	None
417	LOC_Os12g10540	MADS 13	None			416	LOC_Os12g09700	jasmonate-induced protein	None
418	LOC_Os12g10784	2-d-3-D phosphooctonate aldolase	None			417	LOC_Os12g10540	MADS 13	None
419	LOC_Os12g13170	ZIP-1a	None			418	LOC_Os12g10784	2-d-3-D phosphooctonate aldolase	None
420	LOC_Os12g14070	HSP70	None			419	LOC_Os12g13170	ZIP-1a	None
421	LOC_Os12g16890	PROLM28	None			420	LOC_Os12g14070	HSP70	None
422	LOC_Os12g24050	Retrotransposon	None			421	LOC_Os12g16890	PROLM28	None
423	LOC_Os12g31000	Pumilio	None			422	LOC_Os12g24050	Retrotransposon	None
424	LOC_Os12g33230	FBL60	None			423	LOC_Os12g31000	Pumilio	None
425	LOC_Os12g36880	PBZ1	None			424	LOC_Os12g33230	FBL60	None
426	LOC_Os12g37570	LOC_Os12g37570	None			425	LOC_Os12g36880	PBZ1	None
427	LOC_Os12g38270	IDS1	None			426	LOC_Os12g37570	LOC_Os12g37570	None
428	LOC_Os12g39860	APT1	None			427	LOC_Os12g38270	IDS1	None
429	LOC_Os12g40490	Disease resistance-like	None			428	LOC_Os12g39860	APT1	None
430	LOC_Os12g44380	SUT2	None			429	LOC_Os12g40490	Disease resistance-like	None
						430	LOC_Os12g44380	SUT2	None
