# Supplementary material for: WikiPathways for plants: a community pathway curation portal and a case study in rice and arabidopsis seed development networks
Source: Rice (N Y). 2013 May 29;6:14. doi: 10.1186/1939-8433-6-14 (PMC4883732; doi:10.1186/1939-8433-6-14)
Supplement: Supplementary file 3 — Additional file 3:This file has three worksheets. (1) Rice expressed genes and their fold change in gene expression from early to late stage of seed development (2) Input data for analyzing rice gene expression in PathVisio. Fold Change in gene expression from early to late stage of seed development in rice. (3) List of rice genes expressed in seed. (XLS 126 KB) [file 12284_2012_51_MOESM3_ESM.xls]

## Sheet: Rice expressed genes 
Fold Change in gene expression from early to late stage of seed development in rice
ID	FC from 0-2 to 21-29DAP		Absent Call=28			AFFY ID not available =11
LOC_Os01g01390	-1.89		LOC_Os01g05620	A		LOC_Os01g15540	NA
LOC_Os01g03340	1.61		LOC_Os01g48940	A		LOC_Os01g39580	NA
LOC_Os01g07310	-3.41		LOC_Os01g72370	A		LOC_Os01g42860	NA
LOC_Os01g07930	-3.12209		LOC_Os02g09170	A		LOC_Os01g62740	NA
LOC_Os01g08320	2.04274		LOC_Os02g43410	A		LOC_Os02g53890	NA
LOC_Os01g09220	-10.4039		LOC_Os02g49840	A		LOC_Os03g55090	NA
LOC_Os01g09550	-16.5424		LOC_Os02g52710	A		LOC_Os04g08270	NA
LOC_Os01g10110	-13.973		LOC_Os03g05510	A		LOC_Os04g33460	NA
LOC_Os01g10504	-52.0513		LOC_Os03g20550	A		LOC_Os07g37385	NA
LOC_Os01g11650	-3.86628		LOC_Os03g54000	A		LOC_Os11g11050	NA
LOC_Os01g12080	-3.03035		LOC_Os03g56940	A		LOC_Os12g24050	NA
LOC_Os01g12900	-0.908851		LOC_Os04g47080	A
LOC_Os01g13260	-4.00457		LOC_Os05g40350	A
LOC_Os01g13550	-2.50118		LOC_Os06g22440	A
LOC_Os01g14110	-4.28743		LOC_Os06g36450	A
LOC_Os01g14950	1.58238		LOC_Os06g42824	A
LOC_Os01g18360	-1.07317		LOC_Os07g35050	A
LOC_Os01g22900	-7.86821		LOC_Os07g35880	A		Values from Column B were used in overlaying the gene expression on the network as shown in Additional file 4
LOC_Os01g27880	-1.78957		LOC_Os07g35940	A
LOC_Os01g28450	1.27273		LOC_Os07g39700	A
LOC_Os01g31680	-1.57741		LOC_Os08g04580	A
LOC_Os01g31690	-10.7171		LOC_Os08g33810	A
LOC_Os01g37800	-1.20952		LOC_Os08g40790	A
LOC_Os01g40280	-1.975		LOC_Os09g17329	A
LOC_Os01g40990	-1.0455		LOC_Os09g39320	A
LOC_Os01g43540	-2.24228		LOC_Os10g26470	A
LOC_Os01g44220	73.6248		LOC_Os10g40710	A
LOC_Os01g49290	-2.21682		LOC_Os12g09700	A
LOC_Os01g49830	-3.18911
LOC_Os01g50622	-2.74665
LOC_Os01g50910	4.92871
LOC_Os01g51754	-5.04
LOC_Os01g52250	-4.22635
LOC_Os01g55690	882.212
LOC_Os01g56470	-4.34269
LOC_Os01g58290	-8.61157
LOC_Os01g58420	-5.99941
LOC_Os01g59120	-717.133
LOC_Os01g59660	1.03
LOC_Os01g60020	-8.05761
LOC_Os01g61710	-1.79184
LOC_Os01g62190	1.9
LOC_Os01g63270	-1.56927
LOC_Os01g63290	-2.56317
LOC_Os01g64000	53.8098
LOC_Os01g64730	-4.45878
LOC_Os01g66030	-3.87984
LOC_Os01g66120	-2.06697
LOC_Os01g66890	-6.84343
LOC_Os01g68370	137.9
LOC_Os01g71720	-2.34615
LOC_Os01g73580	-7.63776
LOC_Os02g01590	-38.951
LOC_Os02g02550	-6.95975
LOC_Os02g02560	-8.29358
LOC_Os02g02890	-1.08642
LOC_Os02g03060	-4.7554
LOC_Os02g03690	-1.26706
LOC_Os02g05030	-4.94991
LOC_Os02g05480	-2.79969
LOC_Os02g06640	1.35
LOC_Os02g06770	-1.08487
LOC_Os02g08440	-16.9695
LOC_Os02g08530	1.12
LOC_Os02g10800	235.884
LOC_Os02g12580	-1.22856
LOC_Os02g12800	-1.41601
LOC_Os02g14720	2.28372
LOC_Os02g15090	4135.74
LOC_Os02g15169	1710.47
LOC_Os02g15350	176.585
LOC_Os02g16830	2668.31
LOC_Os02g19650	-24.0271
LOC_Os02g20360	-1.31544
LOC_Os02g24632	-13.8075
LOC_Os02g32660	49.54
LOC_Os02g32730	-2.7198
LOC_Os02g33110	-12.0618
LOC_Os02g33180	-2.62911
LOC_Os02g36700	-17.8736
LOC_Os02g36974	-4.7833
LOC_Os02g39160	-2.98354
LOC_Os02g40770	-5.56944
LOC_Os02g41590	-16.3272
LOC_Os02g43290	-67.7941
LOC_Os02g43370	1.22
LOC_Os02g43760	-2.18064
LOC_Os02g45760	-5.0966
LOC_Os02g45770	-202.578
LOC_Os02g48000	-1.9986
LOC_Os02g49230	-2.38392
LOC_Os02g49440	-28.5627
LOC_Os02g50240	-3.41797
LOC_Os02g51070	-2.46801
LOC_Os02g51850	-1.90651
LOC_Os02g52340	-3.17869
LOC_Os02g53400	-2.48556
LOC_Os02g54080	-1.30121
LOC_Os02g54254	-5.34878
LOC_Os02g54624	-4.31463
LOC_Os02g56120	2.19
LOC_Os02g56130	-2.80455
LOC_Os02g57040	-4.51727
LOC_Os02g57240	-2.28835
LOC_Os02g57260	-1.44451
LOC_Os02g57650	-4.01675
LOC_Os02g57660	-2.31586
LOC_Os02g58080	-6.37271
LOC_Os02g58480	-2.10909
LOC_Os03g02680	-5.96067
LOC_Os03g03450	-1.98423
LOC_Os03g03860	-1.14465
LOC_Os03g04770	1.11
LOC_Os03g04980	-1.20426
LOC_Os03g05750	-25.6414
LOC_Os03g06620	-4.71115
LOC_Os03g07360	-4.75761
LOC_Os03g07480	-1.56231
LOC_Os03g08460	-3.32324
LOC_Os03g08754	-1.02439
LOC_Os03g10510	-1.90144
LOC_Os03g11510	-2.67067
LOC_Os03g11614	-6.82119
LOC_Os03g13390	1.18
LOC_Os03g13560	-3.38436
LOC_Os03g16120	-2.48059
LOC_Os03g16670	-7.20065
LOC_Os03g17020	-2.95365
LOC_Os03g17070	-6.53031
LOC_Os03g17700	-26.1738
LOC_Os03g19420	-3.35556
LOC_Os03g19427	-2.29412
LOC_Os03g20020	-2.85919
LOC_Os03g20580	1.61
LOC_Os03g20780	-1.4521
LOC_Os03g22120	3.01
LOC_Os03g22790	-6.55059
LOC_Os03g24600	-1.52805
LOC_Os03g25270	1.9
LOC_Os03g25790	-1.96435
LOC_Os03g27230	-3.31091
LOC_Os03g28330	-6.04925
LOC_Os03g29260	-1.78968
LOC_Os03g31360	1769.24
LOC_Os03g31550	-1.58913
LOC_Os03g31750	12.76
LOC_Os03g43100	-1.29249
LOC_Os03g43670	-8.28788
LOC_Os03g43910	1.02
LOC_Os03g44620	2.26
LOC_Os03g46470	-7.28378
LOC_Os03g50290	-3.15072
LOC_Os03g50390	-2.19991
LOC_Os03g52460	-2.59926
LOC_Os03g53150	-34.0711
LOC_Os03g54160	-1.70615
LOC_Os03g55130	-7.96675
LOC_Os03g55730	-2.7562
LOC_Os03g57790	-1.12822
LOC_Os03g57960	609.444
LOC_Os03g58250	-3.45736
LOC_Os03g59060	-2.7263
LOC_Os03g60080	-4.10889
LOC_Os03g61010	-2.53821
LOC_Os03g62060	2.65116
LOC_Os03g62640	-1.95428
LOC_Os03g64260	-7.34177
LOC_Os04g12960	-1.69589
LOC_Os04g21950	-3.95043
LOC_Os04g24430	5.15
LOC_Os04g27190	-97.3514
LOC_Os04g28260	-6.17931
LOC_Os04g32550	-1.9265
LOC_Os04g33720	-2.26027
LOC_Os04g33740	-7.33175
LOC_Os04g38870	-3.1701
LOC_Os04g41910	-1.55315
LOC_Os04g42140	-1.59608
LOC_Os04g44870	-2.40191
LOC_Os04g45290	-3.11887
LOC_Os04g45810	-2.27721
LOC_Os04g45910	-18.207
LOC_Os04g47990	-4.92149
LOC_Os04g48050	-1.74637
LOC_Os04g49150	-17.9462
LOC_Os04g52340	-2.41388
LOC_Os04g53310	-4.07098
LOC_Os04g53350	-2.16092
LOC_Os04g55650	-8.75808
LOC_Os04g56070	-2.37425
LOC_Os04g56160	-7.96844
LOC_Os04g56930	1.39
LOC_Os04g57020	-2.85209
LOC_Os04g57310	-1.4375
LOC_Os04g58910	-7.83077
LOC_Os04g59190	-60.5734
LOC_Os05g02070	-1.6448
LOC_Os05g02780	-2.16603
LOC_Os05g02820	-5.66482
LOC_Os05g04520	-8.01691
LOC_Os05g06330	-2.02973
LOC_Os05g07670	-2.76276
LOC_Os05g07900	-1.69462
LOC_Os05g12320	1.6
LOC_Os05g13580	-10.0568
LOC_Os05g13940	-27.6111
LOC_Os05g26377	2107.98
LOC_Os05g26890	-4.44197
LOC_Os05g28210	117.66
LOC_Os05g32710	1.21
LOC_Os05g33570	-1.60557
LOC_Os05g34070	1.17
LOC_Os05g35170	-5.89542
LOC_Os05g38570	-36.4138
LOC_Os05g40320	-1.28025
LOC_Os05g41070	-1.44958
LOC_Os05g41970	4300
LOC_Os05g43040	4.92
LOC_Os05g45450	1.03
LOC_Os05g45720	-1.07839
LOC_Os05g46480	4.72
LOC_Os05g47780	-6.3474
LOC_Os05g48200	-3.59891
LOC_Os05g48260	-4.33333
LOC_Os05g50190	-2.39655
LOC_Os05g50380	4.27
LOC_Os05g50710	-1.71967
LOC_Os05g51530	-5.46782
LOC_Os06g01650	-1.19887
LOC_Os06g02220	-3.10647
LOC_Os06g02240	-2.52955
LOC_Os06g04200	719.63
LOC_Os06g04280	-4.92846
LOC_Os06g04290	-2.74324
LOC_Os06g04880	-7.02349
LOC_Os06g05010	-6.59655
LOC_Os06g06560	5.16
LOC_Os06g06750	-10.0538
LOC_Os06g07090	-4.5322
LOC_Os06g08530	-2.43205
LOC_Os06g09450	-8.08442
LOC_Os06g12450	26.49
LOC_Os06g13820	-3.01329
LOC_Os06g14190	-3.48908
LOC_Os06g14510	-1.9452
LOC_Os06g26234	-4.7741
LOC_Os06g28194	-3.34532
LOC_Os06g31070	3187.37
LOC_Os06g37440	-1.32721
LOC_Os06g37660	-2.12242
LOC_Os06g39906	-4.75736
LOC_Os06g43590	-1.06931
LOC_Os06g43630	-6.59536
LOC_Os06g45300	-4.22799
LOC_Os06g46000	-4.35931
LOC_Os06g46740	-1.56365
LOC_Os06g49120	-6.79075
LOC_Os06g49840	-7.65945
LOC_Os06g49970	-77.7323
LOC_Os06g50000	-1.92943
LOC_Os06g51084	20.49
LOC_Os06g51220	-1.76667
LOC_Os07g01820	-6.18846
LOC_Os07g02810	-4.68462
LOC_Os07g04180	1.13
LOC_Os07g05480	-30.9095
LOC_Os07g08420	47.8
LOC_Os07g10580	841.85
LOC_Os07g10600	-4.02268
LOC_Os07g10690	-2.0682
LOC_Os07g12150	-3.24635
LOC_Os07g13980	5.08
LOC_Os07g22930	-3.64574
LOC_Os07g25710	-1.91925
LOC_Os07g33480	-22.1638
LOC_Os07g33910	-13.2982
LOC_Os07g34520	112.61
LOC_Os07g37250	-6.88661
LOC_Os07g41370	-18.2598
LOC_Os07g42300	-1.02975
LOC_Os07g42490	-4.90743
LOC_Os07g42860	-2.32417
LOC_Os07g43390	2.06
LOC_Os07g46350	-21.4906
LOC_Os07g46790	-1.35193
LOC_Os07g47120	6.1
LOC_Os07g47510	1.57
LOC_Os07g47620	-2.01546
LOC_Os07g48570	-12.2635
LOC_Os07g49330	-2.06318
LOC_Os08g01090	-2.55506
LOC_Os08g04390	-4.55766
LOC_Os08g08840	1.61
LOC_Os08g09230	58.12
LOC_Os08g20660	-3.18606
LOC_Os08g25720	-3.39353
LOC_Os08g25734	14.29
LOC_Os08g28710	-70.2522
LOC_Os08g32870	-1.57673
LOC_Os08g33370	-5.67656
LOC_Os08g34210	-1.61106
LOC_Os08g36790	-3.55673
LOC_Os08g36900	94.7
LOC_Os08g36910	-2.10358
LOC_Os08g37456	-4.3521
LOC_Os08g37490	-2.69292
LOC_Os08g39450	-4.67994
LOC_Os08g40930	1.12
LOC_Os08g41950	-94.6336
LOC_Os08g44320	-3.06025
LOC_Os08g44680	-10.2505
LOC_Os09g04790	-2.69472
LOC_Os09g08072	-4.57509
LOC_Os09g10340	-304.105
LOC_Os09g12660	-2.06086
LOC_Os09g16260	1.38
LOC_Os09g26880	-1.33543
LOC_Os09g27030	-3.51649
LOC_Os09g27750	-3.94234
LOC_Os09g28050	-3.78278
LOC_Os09g28400	230.89
LOC_Os09g28420	1.64
LOC_Os09g29070	-4.30311
LOC_Os09g29404	1.38
LOC_Os09g30418	-1.14704
LOC_Os09g31031	-11.6756
LOC_Os09g32948	-65.5425
LOC_Os09g35010	-2.48197
LOC_Os09g35910	-5.17434
LOC_Os09g37620	2.26
LOC_Os09g38030	1.62
LOC_Os09g38090	-37.037
LOC_Os09g39570	-1.7987
LOC_Os10g05088	1.11
LOC_Os10g05970	-218.881
LOC_Os10g08474	2.3
LOC_Os10g21268	-6.81214
LOC_Os10g21930	-1.90041
LOC_Os10g26060	1588
LOC_Os10g28350	-5.90187
LOC_Os10g29390	6.07
LOC_Os10g30156	1.09
LOC_Os10g30450	-1.3187
LOC_Os10g32810	-1.14338
LOC_Os10g35110	-2.03924
LOC_Os10g35550	-1.73249
LOC_Os10g37740	1.65
LOC_Os10g39030	-11.4434
LOC_Os10g39130	-37.4049
LOC_Os10g39420	51.05
LOC_Os10g40260	1.29
LOC_Os10g40730	-57.1664
LOC_Os10g40740	-5.90377
LOC_Os10g41310	-1.40593
LOC_Os10g41550	-11.621
LOC_Os11g03300	-12.5918
LOC_Os11g06170	-6.34837
LOC_Os11g06370	-4.2729
LOC_Os11g07020	-48.3135
LOC_Os11g08210	-12.6151
LOC_Os11g11694	-2.46573
LOC_Os11g12650	80.07
LOC_Os11g15340	1.22
LOC_Os11g16470	-4.64516
LOC_Os11g26340	-2.42029
LOC_Os11g26790	6.86
LOC_Os11g27400	-4.68182
LOC_Os11g29370	-4.41417
LOC_Os11g29380	-35.6447
LOC_Os11g32110	-1.54437
LOC_Os11g34460	-3.83178
LOC_Os11g34880	1.09
LOC_Os11g38930	1.51
LOC_Os11g40030	-1.07086
LOC_Os11g41820	-2.00568
LOC_Os11g47970	-16.2756
LOC_Os12g04290	-1.42965
LOC_Os12g08760	4.3
LOC_Os12g10540	-93.7696
LOC_Os12g10784	-8.65965
LOC_Os12g13170	-2.28807
LOC_Os12g14070	2.11
LOC_Os12g16890	4061.25
LOC_Os12g31000	-5.40517
LOC_Os12g33230	-6.06419
LOC_Os12g36880	-1.30678
LOC_Os12g37570	-2.98837
LOC_Os12g38270	2.44
LOC_Os12g39860	-8.81618
LOC_Os12g40490	-7.06919
LOC_Os12g44380	-2.5328

## Sheet: Rice gene exp data arrangement
ID	Code	FC from 0-2DAP to 21-29DAP		Column C is used in Figure 3A
LOC_Os01g01390	Os	-1.89		FC= Fold Change in expression from 0-2DAP (early stage of development) to 21-29DAP (late stage), calculated as ratio between higher to lower value.
LOC_Os01g03340	Os	1.61		Negative values denote down-regulation in 21-29DAP (up-regulation in 0-2DAP).
LOC_Os01g07310	Os	-3.41		Fold Change was calculated from expression values obtained from GEO Series GSE6893 (http://www.ncbi.nlm.nih.gov/geo/query/acc.cgi?acc=GSE6893)
LOC_Os01g07930	Os	-3.12209		GSM159207_Seed_S1; (0-2) Rep 1
LOC_Os01g08320	Os	2.04274		GSM159208_Seed_S1; (0-2) Rep 2
LOC_Os01g09220	Os	-10.4039		GSM159209_Seed_S1; (0-2) Rep 3
LOC_Os01g09550	Os	-16.5424		GSM159219_Seed_S5; (21-29) Rep 1
LOC_Os01g10110	Os	-13.973		GSM159220_Seed_S5; (21-29) Rep 2
LOC_Os01g10504	Os	-52.0513		GSM159221_Seed_S5; (21-29) Rep 3
LOC_Os01g11650	Os	-3.86628
LOC_Os01g12080	Os	-3.03035		Columns A-C: Arrangement of data for PathVisio
LOC_Os01g12900	Os	-0.908851
LOC_Os01g13260	Os	-4.00457
LOC_Os01g13550	Os	-2.50118
LOC_Os01g14110	Os	-4.28743
LOC_Os01g14950	Os	1.58238
LOC_Os01g18360	Os	-1.07317
LOC_Os01g22900	Os	-7.86821
LOC_Os01g27880	Os	-1.78957
LOC_Os01g28450	Os	1.27273
LOC_Os01g31680	Os	-1.57741
LOC_Os01g31690	Os	-10.7171
LOC_Os01g37800	Os	-1.20952
LOC_Os01g40280	Os	-1.975
LOC_Os01g40990	Os	-1.0455
LOC_Os01g43540	Os	-2.24228
LOC_Os01g44220	Os	73.6248
LOC_Os01g49290	Os	-2.21682
LOC_Os01g49830	Os	-3.18911
LOC_Os01g50622	Os	-2.74665
LOC_Os01g50910	Os	4.92871
LOC_Os01g51754	Os	-5.04
LOC_Os01g52250	Os	-4.22635
LOC_Os01g55690	Os	882.212
LOC_Os01g56470	Os	-4.34269
LOC_Os01g58290	Os	-8.61157
LOC_Os01g58420	Os	-5.99941
LOC_Os01g59120	Os	-717.133
LOC_Os01g59660	Os	1.03
LOC_Os01g60020	Os	-8.05761
LOC_Os01g61710	Os	-1.79184
LOC_Os01g62190	Os	1.9
LOC_Os01g63270	Os	-1.56927
LOC_Os01g63290	Os	-2.56317
LOC_Os01g64000	Os	53.8098
LOC_Os01g64730	Os	-4.45878
LOC_Os01g66030	Os	-3.87984
LOC_Os01g66120	Os	-2.06697
LOC_Os01g66890	Os	-6.84343
LOC_Os01g68370	Os	137.9
LOC_Os01g71720	Os	-2.34615
LOC_Os01g73580	Os	-7.63776
LOC_Os02g01590	Os	-38.951
LOC_Os02g02550	Os	-6.95975
LOC_Os02g02560	Os	-8.29358
LOC_Os02g02890	Os	-1.08642
LOC_Os02g03060	Os	-4.7554
LOC_Os02g03690	Os	-1.26706
LOC_Os02g05030	Os	-4.94991
LOC_Os02g05480	Os	-2.79969
LOC_Os02g06640	Os	1.35
LOC_Os02g06770	Os	-1.08487
LOC_Os02g08440	Os	-16.9695
LOC_Os02g08530	Os	1.12
LOC_Os02g10800	Os	235.884
LOC_Os02g12580	Os	-1.22856
LOC_Os02g12800	Os	-1.41601
LOC_Os02g14720	Os	2.28372
LOC_Os02g15090	Os	4135.74
LOC_Os02g15169	Os	1710.47
LOC_Os02g15350	Os	176.585
LOC_Os02g16830	Os	2668.31
LOC_Os02g19650	Os	-24.0271
LOC_Os02g20360	Os	-1.31544
LOC_Os02g24632	Os	-13.8075
LOC_Os02g32660	Os	49.54
LOC_Os02g32730	Os	-2.7198
LOC_Os02g33110	Os	-12.0618
LOC_Os02g33180	Os	-2.62911
LOC_Os02g36700	Os	-17.8736
LOC_Os02g36974	Os	-4.7833
LOC_Os02g39160	Os	-2.98354
LOC_Os02g40770	Os	-5.56944
LOC_Os02g41590	Os	-16.3272
LOC_Os02g43290	Os	-67.7941
LOC_Os02g43370	Os	1.22
LOC_Os02g43760	Os	-2.18064
LOC_Os02g45760	Os	-5.0966
LOC_Os02g45770	Os	-202.578
LOC_Os02g48000	Os	-1.9986
LOC_Os02g49230	Os	-2.38392
LOC_Os02g49440	Os	-28.5627
LOC_Os02g50240	Os	-3.41797
LOC_Os02g51070	Os	-2.46801
LOC_Os02g51850	Os	-1.90651
LOC_Os02g52340	Os	-3.17869
LOC_Os02g53400	Os	-2.48556
LOC_Os02g54080	Os	-1.30121
LOC_Os02g54254	Os	-5.34878
LOC_Os02g54624	Os	-4.31463
LOC_Os02g56120	Os	2.19
LOC_Os02g56130	Os	-2.80455
LOC_Os02g57040	Os	-4.51727
LOC_Os02g57240	Os	-2.28835
LOC_Os02g57260	Os	-1.44451
LOC_Os02g57650	Os	-4.01675
LOC_Os02g57660	Os	-2.31586
LOC_Os02g58080	Os	-6.37271
LOC_Os02g58480	Os	-2.10909
LOC_Os03g02680	Os	-5.96067
LOC_Os03g03450	Os	-1.98423
LOC_Os03g03860	Os	-1.14465
LOC_Os03g04770	Os	1.11
LOC_Os03g04980	Os	-1.20426
LOC_Os03g05750	Os	-25.6414
LOC_Os03g06620	Os	-4.71115
LOC_Os03g07360	Os	-4.75761
LOC_Os03g07480	Os	-1.56231
LOC_Os03g08460	Os	-3.32324
LOC_Os03g08754	Os	-1.02439
LOC_Os03g10510	Os	-1.90144
LOC_Os03g11510	Os	-2.67067
LOC_Os03g11614	Os	-6.82119
LOC_Os03g13390	Os	1.18
LOC_Os03g13560	Os	-3.38436
LOC_Os03g16120	Os	-2.48059
LOC_Os03g16670	Os	-7.20065
LOC_Os03g17020	Os	-2.95365
LOC_Os03g17070	Os	-6.53031
LOC_Os03g17700	Os	-26.1738
LOC_Os03g19420	Os	-3.35556
LOC_Os03g19427	Os	-2.29412
LOC_Os03g20020	Os	-2.85919
LOC_Os03g20580	Os	1.61
LOC_Os03g20780	Os	-1.4521
LOC_Os03g22120	Os	3.01
LOC_Os03g22790	Os	-6.55059
LOC_Os03g24600	Os	-1.52805
LOC_Os03g25270	Os	1.9
LOC_Os03g25790	Os	-1.96435
LOC_Os03g27230	Os	-3.31091
LOC_Os03g28330	Os	-6.04925
LOC_Os03g29260	Os	-1.78968
LOC_Os03g31360	Os	1769.24
LOC_Os03g31550	Os	-1.58913
LOC_Os03g31750	Os	12.76
LOC_Os03g43100	Os	-1.29249
LOC_Os03g43670	Os	-8.28788
LOC_Os03g43910	Os	1.02
LOC_Os03g44620	Os	2.26
LOC_Os03g46470	Os	-7.28378
LOC_Os03g50290	Os	-3.15072
LOC_Os03g50390	Os	-2.19991
LOC_Os03g52460	Os	-2.59926
LOC_Os03g53150	Os	-34.0711
LOC_Os03g54160	Os	-1.70615
LOC_Os03g55130	Os	-7.96675
LOC_Os03g55730	Os	-2.7562
LOC_Os03g57790	Os	-1.12822
LOC_Os03g57960	Os	609.444
LOC_Os03g58250	Os	-3.45736
LOC_Os03g59060	Os	-2.7263
LOC_Os03g60080	Os	-4.10889
LOC_Os03g61010	Os	-2.53821
LOC_Os03g62060	Os	2.65116
LOC_Os03g62640	Os	-1.95428
LOC_Os03g64260	Os	-7.34177
LOC_Os04g12960	Os	-1.69589
LOC_Os04g21950	Os	-3.95043
LOC_Os04g24430	Os	5.15
LOC_Os04g27190	Os	-97.3514
LOC_Os04g28260	Os	-6.17931
LOC_Os04g32550	Os	-1.9265
LOC_Os04g33720	Os	-2.26027
LOC_Os04g33740	Os	-7.33175
LOC_Os04g38870	Os	-3.1701
LOC_Os04g41910	Os	-1.55315
LOC_Os04g42140	Os	-1.59608
LOC_Os04g44870	Os	-2.40191
LOC_Os04g45290	Os	-3.11887
LOC_Os04g45810	Os	-2.27721
LOC_Os04g45910	Os	-18.207
LOC_Os04g47990	Os	-4.92149
LOC_Os04g48050	Os	-1.74637
LOC_Os04g49150	Os	-17.9462
LOC_Os04g52340	Os	-2.41388
LOC_Os04g53310	Os	-4.07098
LOC_Os04g53350	Os	-2.16092
LOC_Os04g55650	Os	-8.75808
LOC_Os04g56070	Os	-2.37425
LOC_Os04g56160	Os	-7.96844
LOC_Os04g56930	Os	1.39
LOC_Os04g57020	Os	-2.85209
LOC_Os04g57310	Os	-1.4375
LOC_Os04g58910	Os	-7.83077
LOC_Os04g59190	Os	-60.5734
LOC_Os05g02070	Os	-1.6448
LOC_Os05g02780	Os	-2.16603
LOC_Os05g02820	Os	-5.66482
LOC_Os05g04520	Os	-8.01691
LOC_Os05g06330	Os	-2.02973
LOC_Os05g07670	Os	-2.76276
LOC_Os05g07900	Os	-1.69462
LOC_Os05g12320	Os	1.6
LOC_Os05g13580	Os	-10.0568
LOC_Os05g13940	Os	-27.6111
LOC_Os05g26377	Os	2107.98
LOC_Os05g26890	Os	-4.44197
LOC_Os05g28210	Os	117.66
LOC_Os05g32710	Os	1.21
LOC_Os05g33570	Os	-1.60557
LOC_Os05g34070	Os	1.17
LOC_Os05g35170	Os	-5.89542
LOC_Os05g38570	Os	-36.4138
LOC_Os05g40320	Os	-1.28025
LOC_Os05g41070	Os	-1.44958
LOC_Os05g41970	Os	4300
LOC_Os05g43040	Os	4.92
LOC_Os05g45450	Os	1.03
LOC_Os05g45720	Os	-1.07839
LOC_Os05g46480	Os	4.72
LOC_Os05g47780	Os	-6.3474
LOC_Os05g48200	Os	-3.59891
LOC_Os05g48260	Os	-4.33333
LOC_Os05g50190	Os	-2.39655
LOC_Os05g50380	Os	4.27
LOC_Os05g50710	Os	-1.71967
LOC_Os05g51530	Os	-5.46782
LOC_Os06g01650	Os	-1.19887
LOC_Os06g02220	Os	-3.10647
LOC_Os06g02240	Os	-2.52955
LOC_Os06g04200	Os	719.63
LOC_Os06g04280	Os	-4.92846
LOC_Os06g04290	Os	-2.74324
LOC_Os06g04880	Os	-7.02349
LOC_Os06g05010	Os	-6.59655
LOC_Os06g06560	Os	5.16
LOC_Os06g06750	Os	-10.0538
LOC_Os06g07090	Os	-4.5322
LOC_Os06g08530	Os	-2.43205
LOC_Os06g09450	Os	-8.08442
LOC_Os06g12450	Os	26.49
LOC_Os06g13820	Os	-3.01329
LOC_Os06g14190	Os	-3.48908
LOC_Os06g14510	Os	-1.9452
LOC_Os06g26234	Os	-4.7741
LOC_Os06g28194	Os	-3.34532
LOC_Os06g31070	Os	3187.37
LOC_Os06g37440	Os	-1.32721
LOC_Os06g37660	Os	-2.12242
LOC_Os06g39906	Os	-4.75736
LOC_Os06g43590	Os	-1.06931
LOC_Os06g43630	Os	-6.59536
LOC_Os06g45300	Os	-4.22799
LOC_Os06g46000	Os	-4.35931
LOC_Os06g46740	Os	-1.56365
LOC_Os06g49120	Os	-6.79075
LOC_Os06g49840	Os	-7.65945
LOC_Os06g49970	Os	-77.7323
LOC_Os06g50000	Os	-1.92943
LOC_Os06g51084	Os	20.49
LOC_Os06g51220	Os	-1.76667
LOC_Os07g01820	Os	-6.18846
LOC_Os07g02810	Os	-4.68462
LOC_Os07g04180	Os	1.13
LOC_Os07g05480	Os	-30.9095
LOC_Os07g08420	Os	47.8
LOC_Os07g10580	Os	841.85
LOC_Os07g10600	Os	-4.02268
LOC_Os07g10690	Os	-2.0682
LOC_Os07g12150	Os	-3.24635
LOC_Os07g13980	Os	5.08
LOC_Os07g22930	Os	-3.64574
LOC_Os07g25710	Os	-1.91925
LOC_Os07g33480	Os	-22.1638
LOC_Os07g33910	Os	-13.2982
LOC_Os07g34520	Os	112.61
LOC_Os07g37250	Os	-6.88661
LOC_Os07g41370	Os	-18.2598
LOC_Os07g42300	Os	-1.02975
LOC_Os07g42490	Os	-4.90743
LOC_Os07g42860	Os	-2.32417
LOC_Os07g43390	Os	2.06
LOC_Os07g46350	Os	-21.4906
LOC_Os07g46790	Os	-1.35193
LOC_Os07g47120	Os	6.1
LOC_Os07g47510	Os	1.57
LOC_Os07g47620	Os	-2.01546
LOC_Os07g48570	Os	-12.2635
LOC_Os07g49330	Os	-2.06318
LOC_Os08g01090	Os	-2.55506
LOC_Os08g04390	Os	-4.55766
LOC_Os08g08840	Os	1.61
LOC_Os08g09230	Os	58.12
LOC_Os08g20660	Os	-3.18606
LOC_Os08g25720	Os	-3.39353
LOC_Os08g25734	Os	14.29
LOC_Os08g28710	Os	-70.2522
LOC_Os08g32870	Os	-1.57673
LOC_Os08g33370	Os	-5.67656
LOC_Os08g34210	Os	-1.61106
LOC_Os08g36790	Os	-3.55673
LOC_Os08g36900	Os	94.7
LOC_Os08g36910	Os	-2.10358
LOC_Os08g37456	Os	-4.3521
LOC_Os08g37490	Os	-2.69292
LOC_Os08g39450	Os	-4.67994
LOC_Os08g40930	Os	1.12
LOC_Os08g41950	Os	-94.6336
LOC_Os08g44320	Os	-3.06025
LOC_Os08g44680	Os	-10.2505
LOC_Os09g04790	Os	-2.69472
LOC_Os09g08072	Os	-4.57509
LOC_Os09g10340	Os	-304.105
LOC_Os09g12660	Os	-2.06086
LOC_Os09g16260	Os	1.38
LOC_Os09g26880	Os	-1.33543
LOC_Os09g27030	Os	-3.51649
LOC_Os09g27750	Os	-3.94234
LOC_Os09g28050	Os	-3.78278
LOC_Os09g28400	Os	230.89
LOC_Os09g28420	Os	1.64
LOC_Os09g29070	Os	-4.30311
LOC_Os09g29404	Os	1.38
LOC_Os09g30418	Os	-1.14704
LOC_Os09g31031	Os	-11.6756
LOC_Os09g32948	Os	-65.5425
LOC_Os09g35010	Os	-2.48197
LOC_Os09g35910	Os	-5.17434
LOC_Os09g37620	Os	2.26
LOC_Os09g38030	Os	1.62
LOC_Os09g38090	Os	-37.037
LOC_Os09g39570	Os	-1.7987
LOC_Os10g05088	Os	1.11
LOC_Os10g05970	Os	-218.881
LOC_Os10g08474	Os	2.3
LOC_Os10g21268	Os	-6.81214
LOC_Os10g21930	Os	-1.90041
LOC_Os10g26060	Os	1588
LOC_Os10g28350	Os	-5.90187
LOC_Os10g29390	Os	6.07
LOC_Os10g30156	Os	1.09
LOC_Os10g30450	Os	-1.3187
LOC_Os10g32810	Os	-1.14338
LOC_Os10g35110	Os	-2.03924
LOC_Os10g35550	Os	-1.73249
LOC_Os10g37740	Os	1.65
LOC_Os10g39030	Os	-11.4434
LOC_Os10g39130	Os	-37.4049
LOC_Os10g39420	Os	51.05
LOC_Os10g40260	Os	1.29
LOC_Os10g40730	Os	-57.1664
LOC_Os10g40740	Os	-5.90377
LOC_Os10g41310	Os	-1.40593
LOC_Os10g41550	Os	-11.621
LOC_Os11g03300	Os	-12.5918
LOC_Os11g06170	Os	-6.34837
LOC_Os11g06370	Os	-4.2729
LOC_Os11g07020	Os	-48.3135
LOC_Os11g08210	Os	-12.6151
LOC_Os11g11694	Os	-2.46573
LOC_Os11g12650	Os	80.07
LOC_Os11g15340	Os	1.22
LOC_Os11g16470	Os	-4.64516
LOC_Os11g26340	Os	-2.42029
LOC_Os11g26790	Os	6.86
LOC_Os11g27400	Os	-4.68182
LOC_Os11g29370	Os	-4.41417
LOC_Os11g29380	Os	-35.6447
LOC_Os11g32110	Os	-1.54437
LOC_Os11g34460	Os	-3.83178
LOC_Os11g34880	Os	1.09
LOC_Os11g38930	Os	1.51
LOC_Os11g40030	Os	-1.07086
LOC_Os11g41820	Os	-2.00568
LOC_Os11g47970	Os	-16.2756
LOC_Os12g04290	Os	-1.42965
LOC_Os12g08760	Os	4.3
LOC_Os12g10540	Os	-93.7696
LOC_Os12g10784	Os	-8.65965
LOC_Os12g13170	Os	-2.28807
LOC_Os12g14070	Os	2.11
LOC_Os12g16890	Os	4061.25
LOC_Os12g31000	Os	-5.40517
LOC_Os12g33230	Os	-6.06419
LOC_Os12g36880	Os	-1.30678
LOC_Os12g37570	Os	-2.98837
LOC_Os12g38270	Os	2.44
LOC_Os12g39860	Os	-8.81618
LOC_Os12g40490	Os	-7.06919
LOC_Os12g44380	Os	-2.5328

## Sheet: Seed expressed rice genes
Column A= 430 rice genes in seed development network
Column B, C and D= 391 seed expressed genes in network as confirmed by cross-checking with GEO Series GSE6893 (http://www.ncbi.nlm.nih.gov/geo/query/acc.cgi?acc=GSE6893)
Column E= Seed specific genes reported by Sato et al., 2011
Column F= Seed specific genes in network confirmed by cross checking with Sato et al., 2011
Column G and H= Os/AT homologs of seed specific AT/Os genes presented in current and next sheets; Location of expression
	GEO Series GSE6893	GEO Series GSE6893	GEO Series GSE6893	Sato et al., BMC Pl Biol. 2011	Sato et al., BMC Pl Biol. 2011
430 Os genes in network	391Seed expressed genes in network	28 mRNA absent in all stages	11 LOC IDs with no AFFY ID	214 Seed specific genes (Cluster 3)	11 seed specific genes represented in network	AT homologs of seed specific Os genes in Col F	Expressed in
LOC_Os01g01390	LOC_Os01g01390	LOC_Os01g05620	LOC_Os01g15540	LOC_Os01g01470	LOC_Os01g68370	AT3G24650	Seed (SeedGeneDB)
LOC_Os01g03340	LOC_Os01g03340	LOC_Os01g48940	LOC_Os01g39580	LOC_Os01g02120	LOC_Os02g15090	AT5G44120	Root, seed, silique (SeedGeneDB)
LOC_Os01g05620	LOC_Os01g07310	LOC_Os01g72370	LOC_Os01g42860	LOC_Os01g06630	LOC_Os02g16830	AT5G44120	NA
LOC_Os01g07310	LOC_Os01g07930	LOC_Os02g09170	LOC_Os01g62740	LOC_Os01g08570	LOC_Os02g52710*	AT4G25000	Leaf (TAIR)
LOC_Os01g07930	LOC_Os01g08320	LOC_Os02g49840	LOC_Os02g53890	LOC_Os01g12030	LOC_Os03g57960	AT3G22640	Seed, stem (TAIR)
LOC_Os01g08320	LOC_Os01g09220	LOC_Os02g52710*	LOC_Os03g55090	LOC_Os01g14220	LOC_Os06g31070	None	None
LOC_Os01g09220	LOC_Os01g09550	LOC_Os03g05510	LOC_Os04g08270	LOC_Os01g24460	LOC_Os07g34520	AT3G21720	Seed, leaf (TAIR)
LOC_Os01g09550	LOC_Os01g10110	LOC_Os03g54000	LOC_Os04g33460	LOC_Os01g25450	LOC_Os07g47120	AT5G18670	Flower, leaf (TAIR)
LOC_Os01g10110	LOC_Os01g10504	LOC_Os03g56940	LOC_Os07g37385	LOC_Os01g26320	LOC_Os08g36900	AT4G25000	NA
LOC_Os01g10504	LOC_Os01g11650	LOC_Os04g47080	LOC_Os11g11050	LOC_Os01g28300	LOC_Os09g28400	AT4G25000	NA
LOC_Os01g11650	LOC_Os01g12080	LOC_Os05g40350	LOC_Os12g24050	LOC_Os01g28474	LOC_Os10g26060	AT5G44120	NA
LOC_Os01g12080	LOC_Os01g12900	LOC_Os06g22440		LOC_Os01g28810	* Absent in GSE6893 (see Col C)
LOC_Os01g12900	LOC_Os01g13260	LOC_Os06g36450		LOC_Os01g29840
LOC_Os01g13260	LOC_Os01g13550	LOC_Os06g42824		LOC_Os01g36850	Seed Specific AT genes (see next sheet)	Os homologs of seed specific AT genes in Col F	Expressed in
LOC_Os01g13550	LOC_Os01g14110	LOC_Os07g35050		LOC_Os01g39850	AT1G03880	LOC_Os01g55690	Flower, leaf, panicle, seed (SeedGeneDB)
LOC_Os01g14110	LOC_Os01g14950	LOC_Os07g35880		LOC_Os01g41050	AT1G28300	LOC_Os08g01090	Root (UniPriot)
LOC_Os01g14950	LOC_Os01g18360	LOC_Os07g35940		LOC_Os01g41370	AT2G17550	LOC_Os03g03860	NA
LOC_Os01g15540	LOC_Os01g22900	LOC_Os07g39700		LOC_Os01g44340	AT3G15670	LOC_Os05g46480	Callus, leaf, panicle, root, seed, stem (SeedGeneDB)
LOC_Os01g18360	LOC_Os01g27880	LOC_Os08g04580		LOC_Os01g45430	AT4G22240	LOC_Os09g04790	Plastid (UniProt)
LOC_Os01g22900	LOC_Os01g28450	LOC_Os08g33810		LOC_Os01g45624
LOC_Os01g27880	LOC_Os01g31680	LOC_Os08g40790		LOC_Os01g45659			NA= Not available
LOC_Os01g28450	LOC_Os01g31690	LOC_Os09g17329		LOC_Os01g51460
LOC_Os01g31680	LOC_Os01g37800	LOC_Os09g39320		LOC_Os01g52650
LOC_Os01g31690	LOC_Os01g40280	LOC_Os10g05088		LOC_Os01g53550
LOC_Os01g37800	LOC_Os01g40990	LOC_Os10g26470		LOC_Os01g53650
LOC_Os01g39580	LOC_Os01g43540	LOC_Os10g29390		LOC_Os01g54520
LOC_Os01g40280	LOC_Os01g44220	LOC_Os10g40710		LOC_Os01g58590
LOC_Os01g40990	LOC_Os01g49290	LOC_Os12g09700		LOC_Os01g65770
LOC_Os01g42860	LOC_Os01g49830			LOC_Os01g66290
LOC_Os01g43540	LOC_Os01g50622			LOC_Os01g67830
LOC_Os01g44220	LOC_Os01g50910			LOC_Os01g67980
LOC_Os01g48940	LOC_Os01g51754			LOC_Os01g68370
LOC_Os01g49290	LOC_Os01g52250			LOC_Os01g68820
LOC_Os01g49830	LOC_Os01g55690			LOC_Os01g74590
LOC_Os01g50622	LOC_Os01g56470			LOC_Os02g07430
LOC_Os01g50910	LOC_Os01g58290			LOC_Os02g09190
LOC_Os01g51754	LOC_Os01g58420			LOC_Os02g09270
LOC_Os01g52250	LOC_Os01g59120			LOC_Os02g09290
LOC_Os01g55690	LOC_Os01g59660			LOC_Os02g10800
LOC_Os01g56470	LOC_Os01g60020			LOC_Os02g12310
LOC_Os01g58290	LOC_Os01g61710			LOC_Os02g14600
LOC_Os01g58420	LOC_Os01g62190			LOC_Os02g15070
LOC_Os01g59120	LOC_Os01g63270			LOC_Os02g15090
LOC_Os01g59660	LOC_Os01g63290			LOC_Os02g15140
LOC_Os01g60020	LOC_Os01g64000			LOC_Os02g15150
LOC_Os01g61710	LOC_Os01g64730			LOC_Os02g15710
LOC_Os01g62190	LOC_Os01g66030			LOC_Os02g16830
LOC_Os01g62740	LOC_Os01g66120			LOC_Os02g19420
LOC_Os01g63270	LOC_Os01g66890			LOC_Os02g25640
LOC_Os01g63290	LOC_Os01g68370			LOC_Os02g25680
LOC_Os01g64000	LOC_Os01g71720			LOC_Os02g25850
LOC_Os01g64730	LOC_Os01g73580			LOC_Os02g26480
LOC_Os01g66030	LOC_Os02g01590			LOC_Os02g28580
LOC_Os01g66120	LOC_Os02g02550			LOC_Os02g34270
LOC_Os01g66890	LOC_Os02g02560			LOC_Os02g37010
LOC_Os01g68370	LOC_Os02g02890			LOC_Os02g37480
LOC_Os01g71720	LOC_Os02g03060			LOC_Os02g37490
LOC_Os01g72370	LOC_Os02g03690			LOC_Os02g40330
LOC_Os01g73580	LOC_Os02g05030			LOC_Os02g49370
LOC_Os02g01590	LOC_Os02g05480			LOC_Os02g49410
LOC_Os02g02550	LOC_Os02g06640			LOC_Os02g52710
LOC_Os02g02560	LOC_Os02g06770			LOC_Os02g54430
LOC_Os02g02890	LOC_Os02g08440			LOC_Os03g07180
LOC_Os02g03060	LOC_Os02g08530			LOC_Os03g07226
LOC_Os02g03690	LOC_Os02g10800			LOC_Os03g13120
LOC_Os02g05030	LOC_Os02g12580			LOC_Os03g24760
LOC_Os02g05480	LOC_Os02g12800			LOC_Os03g25350
LOC_Os02g06640	LOC_Os02g14720			LOC_Os03g29614
LOC_Os02g06770	LOC_Os02g15090			LOC_Os03g40440
LOC_Os02g08440	LOC_Os02g15169			LOC_Os03g42520
LOC_Os02g08530	LOC_Os02g15350			LOC_Os03g45210
LOC_Os02g09170	LOC_Os02g16830			LOC_Os03g46100
LOC_Os02g10800	LOC_Os02g19650			LOC_Os03g53100
LOC_Os02g12580	LOC_Os02g20360			LOC_Os03g53620
LOC_Os02g12800	LOC_Os02g24632			LOC_Os03g55740
LOC_Os02g14720	LOC_Os02g32660			LOC_Os03g57960
LOC_Os02g15090	LOC_Os02g32730			LOC_Os03g58500
LOC_Os02g15169	LOC_Os02g33110			LOC_Os03g59010
LOC_Os02g15350	LOC_Os02g33180			LOC_Os03g62590
LOC_Os02g16830	LOC_Os02g36700			LOC_Os04g09390
LOC_Os02g19650	LOC_Os02g36974			LOC_Os04g12639
LOC_Os02g20360	LOC_Os02g39160			LOC_Os04g31170
LOC_Os02g24632	LOC_Os02g40770			LOC_Os04g32080
LOC_Os02g32660	LOC_Os02g41590			LOC_Os04g34510
LOC_Os02g32730	LOC_Os02g43290			LOC_Os04g35010
LOC_Os02g33110	LOC_Os02g43370			LOC_Os04g35490
LOC_Os02g33180	LOC_Os02g43760			LOC_Os04g38550
LOC_Os02g36700	LOC_Os02g45760			LOC_Os04g42634
LOC_Os02g36974	LOC_Os02g45770			LOC_Os04g43160
LOC_Os02g39160	LOC_Os02g48000			LOC_Os04g43170
LOC_Os02g40770	LOC_Os02g49230			LOC_Os04g49720
LOC_Os02g41590	LOC_Os02g49440			LOC_Os04g53300
LOC_Os02g43290	LOC_Os02g50240			LOC_Os04g56309
LOC_Os02g43370	LOC_Os02g51070			LOC_Os05g01960
LOC_Os02g43410	LOC_Os02g51850			LOC_Os05g04870
LOC_Os02g43760	LOC_Os02g52340			LOC_Os05g07720
LOC_Os02g45760	LOC_Os02g53400			LOC_Os05g07850
LOC_Os02g45770	LOC_Os02g54080			LOC_Os05g14034
LOC_Os02g48000	LOC_Os02g54254			LOC_Os05g23910
LOC_Os02g49230	LOC_Os02g54624			LOC_Os05g26750
LOC_Os02g49440	LOC_Os02g56120			LOC_Os05g28350
LOC_Os02g49840	LOC_Os02g56130			LOC_Os05g40620
LOC_Os02g50240	LOC_Os02g57040			LOC_Os05g41230
LOC_Os02g51070	LOC_Os02g57240			LOC_Os05g41970
LOC_Os02g51850	LOC_Os02g57260			LOC_Os05g49440
LOC_Os02g52340	LOC_Os02g57650			LOC_Os05g49930
LOC_Os02g52710	LOC_Os02g57660			LOC_Os06g02460
LOC_Os02g53400	LOC_Os02g58080			LOC_Os06g04790
LOC_Os02g53890	LOC_Os02g58480			LOC_Os06g05450
LOC_Os02g54080	LOC_Os03g02680			LOC_Os06g06260
LOC_Os02g54254	LOC_Os03g03450			LOC_Os06g15430
LOC_Os02g54624	LOC_Os03g03860			LOC_Os06g17480
LOC_Os02g56120	LOC_Os03g04770			LOC_Os06g27910
LOC_Os02g56130	LOC_Os03g04980			LOC_Os06g31070
LOC_Os02g57040	LOC_Os03g05750			LOC_Os06g33640
LOC_Os02g57240	LOC_Os03g06620			LOC_Os06g33690
LOC_Os02g57260	LOC_Os03g07360			LOC_Os06g41800
LOC_Os02g57650	LOC_Os03g07480			LOC_Os06g43880
LOC_Os02g57660	LOC_Os03g08460			LOC_Os06g47260
LOC_Os02g58080	LOC_Os03g08754			LOC_Os07g10570
LOC_Os02g58480	LOC_Os03g10510			LOC_Os07g11310
LOC_Os03g02680	LOC_Os03g11510			LOC_Os07g11330
LOC_Os03g03450	LOC_Os03g11614			LOC_Os07g11380
LOC_Os03g03860	LOC_Os03g13390			LOC_Os07g11410
LOC_Os03g04770	LOC_Os03g13560			LOC_Os07g11630
LOC_Os03g04980	LOC_Os03g16120			LOC_Os07g11920
LOC_Os03g05510	LOC_Os03g16670			LOC_Os07g12080
LOC_Os03g05750	LOC_Os03g17020			LOC_Os07g15540
LOC_Os03g06620	LOC_Os03g17070			LOC_Os07g20110
LOC_Os03g07360	LOC_Os03g17700			LOC_Os07g34520
LOC_Os03g07480	LOC_Os03g19420			LOC_Os07g38140
LOC_Os03g08460	LOC_Os03g19427			LOC_Os07g39020
LOC_Os03g08754	LOC_Os03g20020			LOC_Os07g41290
LOC_Os03g10510	LOC_Os03g20580			LOC_Os07g47120
LOC_Os03g11510	LOC_Os03g20780			LOC_Os07g47240
LOC_Os03g11614	LOC_Os03g22120			LOC_Os07g47840
LOC_Os03g13390	LOC_Os03g22790			LOC_Os07g49350
LOC_Os03g13560	LOC_Os03g24600			LOC_Os08g03410
LOC_Os03g16120	LOC_Os03g25270			LOC_Os08g03690
LOC_Os03g16670	LOC_Os03g25790			LOC_Os08g04250
LOC_Os03g17020	LOC_Os03g27230			LOC_Os08g04710
LOC_Os03g17070	LOC_Os03g28330			LOC_Os08g04740
LOC_Os03g17700	LOC_Os03g29260			LOC_Os08g09700
LOC_Os03g19420	LOC_Os03g31360			LOC_Os08g18974
LOC_Os03g19427	LOC_Os03g31550			LOC_Os08g23170
LOC_Os03g20020	LOC_Os03g31750			LOC_Os08g28940
LOC_Os03g20550	LOC_Os03g43100			LOC_Os08g35670
LOC_Os03g20580	LOC_Os03g43670			LOC_Os08g36680
LOC_Os03g20780	LOC_Os03g43910			LOC_Os08g36900
LOC_Os03g22120	LOC_Os03g44620			LOC_Os08g38280
LOC_Os03g22790	LOC_Os03g46470			LOC_Os08g41030
LOC_Os03g24600	LOC_Os03g50290			LOC_Os08g45110
LOC_Os03g25270	LOC_Os03g50390			LOC_Os09g04100
LOC_Os03g25790	LOC_Os03g52460			LOC_Os09g06950
LOC_Os03g27230	LOC_Os03g53150			LOC_Os09g15230
LOC_Os03g28330	LOC_Os03g54160			LOC_Os09g15520
LOC_Os03g29260	LOC_Os03g55130			LOC_Os09g16260
LOC_Os03g31360	LOC_Os03g55730			LOC_Os09g20400
LOC_Os03g31550	LOC_Os03g57790			LOC_Os09g20440
LOC_Os03g31750	LOC_Os03g57960			LOC_Os09g25890
LOC_Os03g43100	LOC_Os03g58250			LOC_Os09g26380
LOC_Os03g43670	LOC_Os03g59060			LOC_Os09g28400
LOC_Os03g43910	LOC_Os03g60080			LOC_Os09g30240
LOC_Os03g44620	LOC_Os03g61010			LOC_Os09g31060
LOC_Os03g46470	LOC_Os03g62060			LOC_Os09g34880
LOC_Os03g50290	LOC_Os03g62640			LOC_Os10g01660
LOC_Os03g50390	LOC_Os03g64260			LOC_Os10g04890
LOC_Os03g52460	LOC_Os04g12960			LOC_Os10g04980
LOC_Os03g53150	LOC_Os04g21950			LOC_Os10g11580
LOC_Os03g54000	LOC_Os04g24430			LOC_Os10g12390
LOC_Os03g54160	LOC_Os04g27190			LOC_Os10g14020
LOC_Os03g55090	LOC_Os04g28260			LOC_Os10g14050
LOC_Os03g55130	LOC_Os04g32550			LOC_Os10g19960
LOC_Os03g55730	LOC_Os04g33720			LOC_Os10g26060
LOC_Os03g56940	LOC_Os04g33740			LOC_Os10g30944
LOC_Os03g57790	LOC_Os04g38870			LOC_Os10g32720
LOC_Os03g57960	LOC_Os04g41910			LOC_Os10g35050
LOC_Os03g58250	LOC_Os04g42140			LOC_Os10g35800
LOC_Os03g59060	LOC_Os04g44870			LOC_Os10g37060
LOC_Os03g60080	LOC_Os04g45290			LOC_Os10g37540
LOC_Os03g61010	LOC_Os04g45810			LOC_Os10g39610
LOC_Os03g62060	LOC_Os04g45910			LOC_Os11g04000
LOC_Os03g62640	LOC_Os04g47990			LOC_Os11g08220
LOC_Os03g64260	LOC_Os04g48050			LOC_Os11g11430
LOC_Os04g08270	LOC_Os04g49150			LOC_Os11g13980
LOC_Os04g12960	LOC_Os04g52340			LOC_Os11g14880
LOC_Os04g21950	LOC_Os04g53310			LOC_Os11g18140
LOC_Os04g24430	LOC_Os04g53350			LOC_Os11g19060
LOC_Os04g27190	LOC_Os04g55650			LOC_Os11g26750
LOC_Os04g28260	LOC_Os04g56070			LOC_Os11g31330
LOC_Os04g32550	LOC_Os04g56160			LOC_Os11g31340
LOC_Os04g33460	LOC_Os04g56930			LOC_Os11g33000
LOC_Os04g33720	LOC_Os04g57020			LOC_Os11g37270
LOC_Os04g33740	LOC_Os04g57310			LOC_Os11g38220
LOC_Os04g38870	LOC_Os04g58910			LOC_Os11g40530
LOC_Os04g41910	LOC_Os04g59190			LOC_Os11g42520
LOC_Os04g42140	LOC_Os05g02070			LOC_Os11g47500
LOC_Os04g44870	LOC_Os05g02780			LOC_Os11g47520
LOC_Os04g45290	LOC_Os05g02820			LOC_Os12g05470
LOC_Os04g45810	LOC_Os05g04520			LOC_Os12g05540
LOC_Os04g45910	LOC_Os05g06330			LOC_Os12g05870
LOC_Os04g47080	LOC_Os05g07670			LOC_Os12g10540
LOC_Os04g47990	LOC_Os05g07900			LOC_Os12g13960
LOC_Os04g48050	LOC_Os05g12320			LOC_Os12g23980
LOC_Os04g49150	LOC_Os05g13580			LOC_Os12g25130
LOC_Os04g52340	LOC_Os05g13940			LOC_Os12g27830
LOC_Os04g53310	LOC_Os05g26377			LOC_Os12g27940
LOC_Os04g53350	LOC_Os05g26890			LOC_Os12g32150
LOC_Os04g55650	LOC_Os05g28210			LOC_Os12g32200
LOC_Os04g56070	LOC_Os05g32710			LOC_Os12g38340
LOC_Os04g56160	LOC_Os05g33570			LOC_Os12g40730
LOC_Os04g56930	LOC_Os05g34070			LOC_Os12g42670
LOC_Os04g57020	LOC_Os05g35170			LOC_Os12g44270
LOC_Os04g57310	LOC_Os05g38570
LOC_Os04g58910	LOC_Os05g40320
LOC_Os04g59190	LOC_Os05g41070
LOC_Os05g02070	LOC_Os05g41970
LOC_Os05g02780	LOC_Os05g43040
LOC_Os05g02820	LOC_Os05g45450
LOC_Os05g04520	LOC_Os05g45720
LOC_Os05g06330	LOC_Os05g46480
LOC_Os05g07670	LOC_Os05g47780
LOC_Os05g07900	LOC_Os05g48200
LOC_Os05g12320	LOC_Os05g48260
LOC_Os05g13580	LOC_Os05g50190
LOC_Os05g13940	LOC_Os05g50380
LOC_Os05g26377	LOC_Os05g50710
LOC_Os05g26890	LOC_Os05g51530
LOC_Os05g28210	LOC_Os06g01650
LOC_Os05g32710	LOC_Os06g02220
LOC_Os05g33570	LOC_Os06g02240
LOC_Os05g34070	LOC_Os06g04200
LOC_Os05g35170	LOC_Os06g04280
LOC_Os05g38570	LOC_Os06g04290
LOC_Os05g40320	LOC_Os06g04880
LOC_Os05g40350	LOC_Os06g05010
LOC_Os05g41070	LOC_Os06g06560
LOC_Os05g41970	LOC_Os06g06750
LOC_Os05g43040	LOC_Os06g07090
LOC_Os05g45450	LOC_Os06g08530
LOC_Os05g45720	LOC_Os06g09450
LOC_Os05g46480	LOC_Os06g12450
LOC_Os05g47780	LOC_Os06g13820
LOC_Os05g48200	LOC_Os06g14190
LOC_Os05g48260	LOC_Os06g14510
LOC_Os05g50190	LOC_Os06g26234
LOC_Os05g50380	LOC_Os06g28194
LOC_Os05g50710	LOC_Os06g31070
LOC_Os05g51530	LOC_Os06g37440
LOC_Os06g01650	LOC_Os06g37660
LOC_Os06g02220	LOC_Os06g39906
LOC_Os06g02240	LOC_Os06g43590
LOC_Os06g04200	LOC_Os06g43630
LOC_Os06g04280	LOC_Os06g45300
LOC_Os06g04290	LOC_Os06g46000
LOC_Os06g04880	LOC_Os06g46740
LOC_Os06g05010	LOC_Os06g49120
LOC_Os06g06560	LOC_Os06g49840
LOC_Os06g06750	LOC_Os06g49970
LOC_Os06g07090	LOC_Os06g50000
LOC_Os06g08530	LOC_Os06g51084
LOC_Os06g09450	LOC_Os06g51220
LOC_Os06g12450	LOC_Os07g01820
LOC_Os06g13820	LOC_Os07g02810
LOC_Os06g14190	LOC_Os07g04180
LOC_Os06g14510	LOC_Os07g05480
LOC_Os06g22440	LOC_Os07g08420
LOC_Os06g26234	LOC_Os07g10580
LOC_Os06g28194	LOC_Os07g10600
LOC_Os06g31070	LOC_Os07g10690
LOC_Os06g36450	LOC_Os07g12150
LOC_Os06g37440	LOC_Os07g13980
LOC_Os06g37660	LOC_Os07g22930
LOC_Os06g39906	LOC_Os07g25710
LOC_Os06g42824	LOC_Os07g33480
LOC_Os06g43590	LOC_Os07g33910
LOC_Os06g43630	LOC_Os07g34520
LOC_Os06g45300	LOC_Os07g37250
LOC_Os06g46000	LOC_Os07g41370
LOC_Os06g46740	LOC_Os07g42300
LOC_Os06g49120	LOC_Os07g42490
LOC_Os06g49840	LOC_Os07g42860
LOC_Os06g49970	LOC_Os07g43390
LOC_Os06g50000	LOC_Os07g46350
LOC_Os06g51084	LOC_Os07g46790
LOC_Os06g51220	LOC_Os07g47120
LOC_Os07g01820	LOC_Os07g47510
LOC_Os07g02810	LOC_Os07g47620
LOC_Os07g04180	LOC_Os07g48570
LOC_Os07g05480	LOC_Os07g49330
LOC_Os07g08420	LOC_Os08g01090
LOC_Os07g10580	LOC_Os08g04390
LOC_Os07g10600	LOC_Os08g08840
LOC_Os07g10690	LOC_Os08g09230
LOC_Os07g12150	LOC_Os08g20660
LOC_Os07g13980	LOC_Os08g25720
LOC_Os07g22930	LOC_Os08g25734
LOC_Os07g25710	LOC_Os08g28710
LOC_Os07g33480	LOC_Os08g32870
LOC_Os07g33910	LOC_Os08g33370
LOC_Os07g34520	LOC_Os08g34210
LOC_Os07g35050	LOC_Os08g36790
LOC_Os07g35880	LOC_Os08g36900
LOC_Os07g35940	LOC_Os08g36910
LOC_Os07g37250	LOC_Os08g37456
LOC_Os07g37385	LOC_Os08g37490
LOC_Os07g39700	LOC_Os08g39450
LOC_Os07g41370	LOC_Os08g40930
LOC_Os07g42300	LOC_Os08g41950
LOC_Os07g42490	LOC_Os08g44320
LOC_Os07g42860	LOC_Os08g44680
LOC_Os07g43390	LOC_Os09g04790
LOC_Os07g46350	LOC_Os09g08072
LOC_Os07g46790	LOC_Os09g10340
LOC_Os07g47120	LOC_Os09g12660
LOC_Os07g47510	LOC_Os09g16260
LOC_Os07g47620	LOC_Os09g26880
LOC_Os07g48570	LOC_Os09g27030
LOC_Os07g49330	LOC_Os09g27750
LOC_Os08g01090	LOC_Os09g28050
LOC_Os08g04390	LOC_Os09g28400
LOC_Os08g04580	LOC_Os09g28420
LOC_Os08g08840	LOC_Os09g29070
LOC_Os08g09230	LOC_Os09g29404
LOC_Os08g20660	LOC_Os09g30418
LOC_Os08g25720	LOC_Os09g31031
LOC_Os08g25734	LOC_Os09g32948
LOC_Os08g28710	LOC_Os09g35010
LOC_Os08g32870	LOC_Os09g35910
LOC_Os08g33370	LOC_Os09g37620
LOC_Os08g33810	LOC_Os09g38030
LOC_Os08g34210	LOC_Os09g38090
LOC_Os08g36790	LOC_Os09g39570
LOC_Os08g36900	LOC_Os10g05088
LOC_Os08g36910	LOC_Os10g05970
LOC_Os08g37456	LOC_Os10g08474
LOC_Os08g37490	LOC_Os10g21268
LOC_Os08g39450	LOC_Os10g21930
LOC_Os08g40790	LOC_Os10g26060
LOC_Os08g40930	LOC_Os10g28350
LOC_Os08g41950	LOC_Os10g29390
LOC_Os08g44320	LOC_Os10g30156
LOC_Os08g44680	LOC_Os10g30450
LOC_Os09g04790	LOC_Os10g32810
LOC_Os09g08072	LOC_Os10g35110
LOC_Os09g10340	LOC_Os10g35550
LOC_Os09g12660	LOC_Os10g37740
LOC_Os09g16260	LOC_Os10g39030
LOC_Os09g17329	LOC_Os10g39130
LOC_Os09g26880	LOC_Os10g39420
LOC_Os09g27030	LOC_Os10g40260
LOC_Os09g27750	LOC_Os10g40730
LOC_Os09g28050	LOC_Os10g40740
LOC_Os09g28400	LOC_Os10g41310
LOC_Os09g28420	LOC_Os10g41550
LOC_Os09g29070	LOC_Os11g03300
LOC_Os09g29404	LOC_Os11g06170
LOC_Os09g30418	LOC_Os11g06370
LOC_Os09g31031	LOC_Os11g07020
LOC_Os09g32948	LOC_Os11g08210
LOC_Os09g35010	LOC_Os11g11694
LOC_Os09g35910	LOC_Os11g12650
LOC_Os09g37620	LOC_Os11g15340
LOC_Os09g38030	LOC_Os11g16470
LOC_Os09g38090	LOC_Os11g26340
LOC_Os09g39320	LOC_Os11g26790
LOC_Os09g39570	LOC_Os11g27400
LOC_Os10g05088	LOC_Os11g29370
LOC_Os10g05970	LOC_Os11g29380
LOC_Os10g08474	LOC_Os11g32110
LOC_Os10g21268	LOC_Os11g34460
LOC_Os10g21930	LOC_Os11g34880
LOC_Os10g26060	LOC_Os11g38930
LOC_Os10g26470	LOC_Os11g40030
LOC_Os10g28350	LOC_Os11g41820
LOC_Os10g29390	LOC_Os11g47970
LOC_Os10g30156	LOC_Os12g04290
LOC_Os10g30450	LOC_Os12g08760
LOC_Os10g32810	LOC_Os12g10540
LOC_Os10g35110	LOC_Os12g10784
LOC_Os10g35550	LOC_Os12g13170
LOC_Os10g37740	LOC_Os12g14070
LOC_Os10g39030	LOC_Os12g16890
LOC_Os10g39130	LOC_Os12g31000
LOC_Os10g39420	LOC_Os12g33230
LOC_Os10g40260	LOC_Os12g36880
LOC_Os10g40710	LOC_Os12g37570
LOC_Os10g40730	LOC_Os12g38270
LOC_Os10g40740	LOC_Os12g39860
LOC_Os10g41310	LOC_Os12g40490
LOC_Os10g41550	LOC_Os12g44380
LOC_Os11g03300
LOC_Os11g06170
LOC_Os11g06370
LOC_Os11g07020
LOC_Os11g08210
LOC_Os11g11050
LOC_Os11g11694
LOC_Os11g12650
LOC_Os11g15340
LOC_Os11g16470
LOC_Os11g26340
LOC_Os11g26790
LOC_Os11g27400
LOC_Os11g29370
LOC_Os11g29380
LOC_Os11g32110
LOC_Os11g34460
LOC_Os11g34880
LOC_Os11g38930
LOC_Os11g40030
LOC_Os11g41820
LOC_Os11g47970
LOC_Os12g04290
LOC_Os12g08760
LOC_Os12g09700
LOC_Os12g10540
LOC_Os12g10784
LOC_Os12g13170
LOC_Os12g14070
LOC_Os12g16890
LOC_Os12g24050
LOC_Os12g31000
LOC_Os12g33230
LOC_Os12g36880
LOC_Os12g37570
LOC_Os12g38270
LOC_Os12g39860
LOC_Os12g40490
LOC_Os12g44380
