# Supplementary material for: WikiPathways for plants: a community pathway curation portal and a case study in rice and arabidopsis seed development networks
Source: Rice (N Y). 2013 May 29;6:14. doi: 10.1186/1939-8433-6-14 (PMC4883732; doi:10.1186/1939-8433-6-14)
Supplement: Supplementary file 5 — Additional file 5:This file has three worksheets. (1) Arabidopsis seed gene expression between 5 and 13 days after fertilization (DAF). (2) List of Arabidopsis genes and their tissue/growth stage specific profile. (3) List of seed expressed Arabidopsis genes reported by Ruuska et al., 2002 and the overlap between the genes identified by our homology-based network. (XLS 884 KB) [file 12284_2012_51_MOESM5_ESM.xls]

## Sheet: At gene expression
Arabidopsis Seed Gene Expression between 5 and 13 Days After Fertilization (DAF)
Arabidopsis thaliana Gene ID	Code	Fold Change		From:	Ruuska et al., 2002. Contrapuntal Networks of Gene Expression during Arabidopsis Seed Filling. Pl Cell 14: 1191-1206
AT1G01720	A	<2			Fold Change: the ratio between the highest and lowest expression ratio (gene expression related to 9+10 DAF).
AT1G03310	A	<2			This tells the magnitude of the overall change that each clone underwent between 5 and 13 DAF.
AT1G04690	A	2.33
AT1G09640	A	4.1			82 genes (out of 351 in network) are represented on Ruuska; 54 have expression FC<2; 28 genes have FC>2
AT1G10210	A	<2
AT1G11720	A	<2		Note: FC <2 was denoted as 1 in the CSV file used for expression visualization for ease of color gradient definition in PathVisio
AT1G12240	A	<2
AT1G14400	A	2.13			Values in Column C were used in overlaying the gene expression on the network in Figure 3B
AT1G18080	A	<2
AT1G22920	A	<2
AT1G25560	A	<2
AT1G30230	A	<2
AT1G44110	A	<2
AT1G48630	A	<2
AT1G54100	A	<2
AT1G57720	A	<2
AT1G61800	A	2.29
AT1G63650	A	<2
AT1G77670	A	<2
AT1G78420	A	<2
AT1G79500	A	<2
AT2G05830	A	<2
AT2G18960	A	<2
AT2G24270	A	<2
AT2G24420	A	6.18
AT2G24570	A	<2
AT2G33150	A	<2
AT2G35530	A	<2
AT2G35840	A	2.54
AT2G37550	A	3.78
AT2G44620	A	2.03
AT3G02875	A	<2
AT3G03250	A	2.1
AT3G05500	A	<2
AT3G08510	A	<2
AT3G15210	A	<2
AT3G15670	A	2.6
AT3G17850	A	<2
AT3G20770	A	<2
AT3G20800	A	<2
AT3G21720	A	2.42
AT3G22640	A	7.06
AT3G24650	A	2.39
AT3G29320	A	<2
AT3G46970	A	<2
AT3G50820	A	2.32
AT3G58500	A	<2
AT4G00450	A	<2
AT4G00720	A	<2
AT4G02640	A	<2
AT4G03430	A	<2
AT4G11260	A	<2
AT4G15210	A	21.5
AT4G15530	A	4.58
AT4G16370	A	2.25
AT4G18240	A	2.29
AT4G30190	A	<2
AT4G31340	A	<2
AT4G32000	A	<2
AT4G32260	A	<2
AT4G33150	A	2.33
AT4G34890	A	<2
AT4G38970	A	2.6
AT5G02230	A	2.97
AT5G03300	A	<2
AT5G05010	A	8.76
AT5G06150	A	<2
AT5G11860	A	<2
AT5G16730	A	<2
AT5G18670	A	<2
AT5G22510	A	<2
AT5G35460	A	<2
AT5G36160	A	2.35
AT5G37770	A	<2
AT5G42740	A	<2
AT5G48300	A	1.61
AT5G53460	A	<2
AT5G56010	A	2.55
AT5G56030	A	2.29
AT5G57870	A	<2
AT5G60600	A	2.22
AT5G67500	A	2.25

## Sheet: Seed expressed AT genes 
Column A= 351 genes in Arabidopsis thaliana seed development network
cell color	5 genes in common with 289 seed specific genes reported by Le et al., PNAS, 2010 (Table S13, Dataset S2) presented in Col B
cell color	1 gene specific to seed and vegetative development (seed-development and vegetative-development specific mRNAs) as reported by Le et al., PNAS, 2010 (Table S16, Dataset S2), presented in Col C
cell color	6 genes specific to seed and reproductive development (seed-development and reproductive-development specific mRNAs); Le et al., PNAS, 2010 (Table S16, Dataset S2); Col D
cell color	148 genes in network common to Shared mRNAs list (present in all stages of seed development); Le et al., PNAS, 2010 (Table S7, Dataset S1); Col E
cell color	29 genes in network common to Seed mRNAs with mosaic, or multiple stage-specific, expression patterns which are also expressed in seedling; Le et al., PNAS, 2010 (Table S4, Dataset S1); Col F
cell color	Seed expressed genes in network unique to Ruuska et al., Pl Cell, 2002 (absent in Le et al., 2010); Col G.			58 unhighlighted genes are present in Le et al. also (Col B-E). Complete list of seed expressed genes reported by Ruuska et al. is presented in next sheet (Ruuska et al., Pl Cell, 2002).
A total of 213 AT genes in network are seed expressed as confirmed by cross-checking with Ruuska et al. 2002 and Le et al., 2010
213 seed expressed	5 seed specific	1 common	6 common	148 common	29 common	24 unique
351 At genes in network	289 Seed Specific Genes	Seed+Vegetative Development	Seed+Reproductive Development	Shared mRNA (all stages of seed devt+seedling)	Multiple stage specific (Seed, Reproductive, Vegetative)	Ruuska et al., 2002
AT1G01720	AT1G02580	AT1G04330	AT1G01110	AT1G01040	AT1G01080	AT1G01720
AT1G03310	AT1G02700	AT1G07500	AT1G02790	AT1G01050	AT1G01140	AT1G03310
AT1G03670	AT1G03880	AT1G09740	AT1G03170	AT1G01060	AT1G01220	AT1G04690
AT1G03880	AT1G03890	AT1G11450;AT1G11460	AT1G04880	AT1G01090	AT1G01370	AT1G09640
AT1G04690	AT1G04380	AT1G13590	AT1G04920	AT1G01100	AT1G01430	AT1G10210
AT1G04770	AT1G04560	AT1G16370	AT1G05950	AT1G01120	AT1G01630	AT1G11720
AT1G05010	AT1G05510	AT1G17950	AT1G08065	AT1G01160	AT1G01790	AT1G12240
AT1G05690	AT1G09370	AT1G18100	AT1G08630	AT1G01170	AT1G01840	AT1G14400
AT1G06160	AT1G09500	AT1G18940	AT1G10330	AT1G01225	AT1G02090	AT1G18080
AT1G06890	AT1G09550	AT1G19290	AT1G11120	AT1G01230	AT1G02205	AT1G22920
AT1G07370	AT1G10190;AT4G15050	AT1G19900	AT1G11220	AT1G01240	AT1G02300	AT1G25560
AT1G09240	AT1G12130	AT1G20900	AT1G13130	AT1G01260	AT1G02900	AT1G30230
AT1G09640	AT1G13370;AT1G75600;AT1G75610	AT1G25460	AT1G18520	AT1G01290	AT1G02970	AT1G44110
AT1G09960	AT1G14930	AT1G28660;AT1G28670	AT1G19830	AT1G01300	AT1G03055	AT1G48630
AT1G10170	AT1G14940	AT1G43020	AT1G22015	AT1G01320	AT1G03160	AT1G54100
AT1G10210	AT1G16770	AT1G43800	AT1G23250	AT1G01350	AT1G03630	AT1G57720
AT1G10290	AT1G16980	AT1G47400	AT1G23420	AT1G01360	AT1G03780	AT1G61800
AT1G10430	AT1G17010	AT1G47860;AT1G47840	AT1G24260	AT1G01490	AT1G03990	AT1G63650
AT1G11720	AT1G17810	AT1G48800	AT1G24540	AT1G01500	AT1G04000	AT1G77670
AT1G11900	AT1G18350	AT1G48930	AT1G26330	AT1G01510	AT1G04020	AT1G78420
AT1G12240	AT1G19200	AT1G49860	AT1G27040	AT1G01540	AT1G04040	AT1G79500
AT1G12760	AT1G20680	AT1G53270	AT1G30795	AT1G01550	AT1G04110	AT2G05830
AT1G12840	AT1G20730	AT1G56600	AT1G31530	AT1G01610	AT1G04160	AT2G18960
AT1G14400	AT1G21850	AT1G59930	AT1G36340	AT1G01620	AT1G04250	AT2G24270
AT1G14710	AT1G21970	AT1G61550	AT1G45190;AT3G11990	AT1G01650	AT1G04420	AT2G24420
AT1G16340	AT1G25270	AT1G62770	AT1G48180	AT1G01710	AT1G04700	AT2G24570
AT1G16720	AT1G26680	AT1G67330	AT1G49620	AT1G01720	AT1G04760	AT2G33150
AT1G18080	AT1G27220	AT1G72220	AT1G53860	AT1G01725	AT1G04990	AT2G35530
AT1G20810	AT1G28300	AT1G73260	AT1G54860	AT1G01730	AT1G05190	AT2G35840
AT1G21440	AT1G28640	AT1G73290	AT1G54870	AT1G01770	AT1G05200	AT2G37550
AT1G22040	AT1G29680	AT1G74300	AT1G60985	AT1G01800	AT1G05210	AT2G44620
AT1G22240	AT1G30710	AT1G75250	AT1G61720	AT1G01820	AT1G05260	AT3G02875
AT1G22410	AT1G34410	AT2G02120	AT1G62050	AT1G01910	AT1G05440	AT3G03250
AT1G22920	AT1G34575	AT2G02580	AT1G64030	AT1G01920	AT1G05560	AT3G05500
AT1G24260	AT1G44090	AT2G18360	AT1G68480	AT1G01930	AT1G05570	AT3G08510
AT1G25560	AT1G47540	AT2G21100	AT1G68640	AT1G01940	AT1G05600	AT3G15210
AT1G26310	AT1G47810	AT2G22510	AT1G69100	AT1G01950	AT1G05805	AT3G15670
AT1G27450	AT1G48010	AT2G25735	AT1G71690	AT1G01960	AT1G06000	AT3G17850
AT1G27461	AT1G48130	AT2G37670	AT1G73610	AT1G01970	AT1G06180	AT3G20770
AT1G28300	AT1G49190	AT2G38380;AT2G38390	AT2G01810	AT1G01990	AT1G06360;AT1G06350	AT3G20800
AT1G30230	AT1G49800	AT2G40370	AT2G02515	AT1G02020	AT1G06380	AT3G21720
AT1G30380	AT1G49810	AT2G40470	AT2G02720	AT1G02080	AT1G06590	AT3G22640
AT1G31260	AT1G50650	AT2G43870	AT2G15340	AT1G02110	AT1G06640	AT3G24650
AT1G32150	AT1G51000	AT2G45220	AT2G16210	AT1G02120	AT1G06730	AT3G29320
AT1G32210	AT1G55600	AT2G45430	AT2G19070	AT1G02130	AT1G07090	AT3G46970
AT1G32430	AT1G60980	AT2G47200	AT2G19500	AT1G02140	AT1G07270	AT3G50820
AT1G33260	AT1G61090	AT2G48140	AT2G21490	AT1G02150	AT1G07370	AT3G58500
AT1G33720	AT1G61330;AT1G61320	AT3G01420	AT2G21655	AT1G02160	AT1G07570	AT4G00450
AT1G34460	AT1G62070	AT3G02620;AT3G02610	AT2G23180	AT1G02180	AT1G07640	AT4G00720
AT1G34780	AT1G62210	AT3G11550	AT2G24450	AT1G02260	AT1G07720	AT4G02640
AT1G42550	AT1G62340	AT3G21520	AT2G25890	AT1G02270	AT1G08220	AT4G03430
AT1G43700	AT1G62520	AT3G21720	AT2G26520	AT1G02280	AT1G08380	AT4G11260
AT1G44110	AT1G63140;AT1G62900	AT3G22620	AT2G32770	AT1G02305	AT1G08500	AT4G15210
AT1G44900	AT1G64290	AT3G23090	AT2G34700	AT1G02330	AT1G08520	AT4G15530
AT1G47390	AT1G65090	AT3G30350	AT2G34870	AT1G02475	AT1G08560	AT4G16370
AT1G47640	AT1G65670	AT3G43600	AT2G35310	AT1G02500	AT1G08610	AT4G18240
AT1G48630	AT1G68380	AT3G50740	AT2G36190	AT1G02560	AT1G08980	AT4G30190
AT1G48860	AT1G69190	AT3G54420	AT2G38160	AT1G02660	AT1G09160	AT4G31340
AT1G51420	AT1G69860	AT4G00220	AT2G44570	AT1G02680	AT1G09200	AT4G32000
AT1G54100	AT1G71250	AT4G15390	AT2G44910	AT1G02750	AT1G09250	AT4G32260
AT1G55550	AT1G72000	AT4G15620	AT2G45840	AT1G02780	AT1G09340	AT4G33150
AT1G56430	AT1G72100	AT4G15955	AT2G46040	AT1G02816	AT1G09390	AT4G34890
AT1G56560	AT1G72570	AT4G20860	AT2G47040;AT2G47030	AT1G02840	AT1G09530	AT4G38970
AT1G56700	AT1G73190	AT4G21390	AT3G02310	AT1G02870	AT1G09630	AT5G02230
AT1G57720	AT1G75600	AT4G22110	AT3G04540	AT1G02890	AT1G09740	AT5G03300
AT1G59580	AT1G77240	AT4G26220	AT3G04960	AT1G02960	AT1G09780	AT5G05010
AT1G59610	AT1G77780	AT4G27170	AT3G05260	AT1G03000	AT1G09850	AT5G06150
AT1G59830	AT1G77950	AT4G27654	AT3G05430	AT1G03030	AT1G10130	AT5G11860
AT1G60070	AT1G78390	AT4G29270	AT3G05460	AT1G03040	AT1G10200	AT5G16730
AT1G60900	AT1G78710	AT4G33330	AT3G06220	AT1G03090	AT1G10350	AT5G18670
AT1G61800	AT1G80090	AT4G34320	AT3G10890	AT1G03100	AT1G10522	AT5G22510
AT1G62660	AT2G03190	AT4G36700	AT3G20210	AT1G03150	AT1G11130	AT5G35460
AT1G63170	AT2G03520	AT4G37370	AT3G20520	AT1G03190	AT1G11340	AT5G36160
AT1G63220	AT2G05580	AT4G37770	AT3G22860	AT1G03210	AT1G11450;AT1G11460	AT5G37770
AT1G63650	AT2G13230	AT4G38080	AT3G23130	AT1G03220;AT1G03230	AT1G11545	AT5G42740
AT1G66200	AT2G13810	AT4G39675	AT3G24280	AT1G03250	AT1G11670	AT5G48300
AT1G66400	AT2G14690	AT5G04000	AT3G24510	AT1G03270	AT1G11700	AT5G53460
AT1G67890	AT2G15010	AT5G05250	AT3G25260	AT1G03280	AT1G11900	AT5G56010
AT1G68050	AT2G16960	AT5G07070	AT3G43500	AT1G03290	AT1G11960	AT5G56030
AT1G68840	AT2G17750	AT5G09530	AT3G45610	AT1G03310	AT1G12090	AT5G57870
AT1G69120	AT2G18490	AT5G10120	AT3G46770	AT1G03330	AT1G12240	AT5G60600
AT1G69830	AT2G18880	AT5G12110	AT3G49270	AT1G03350	AT1G12370	AT5G67500
AT1G70820	AT2G19320	AT5G12170	AT3G49300	AT1G03360	AT1G12500
AT1G71230	AT2G20160	AT5G12420	AT3G50570	AT1G03380	AT1G12790
AT1G73370	AT2G20170	AT5G14750	AT3G52540	AT1G03430	AT1G12900
AT1G74240	AT2G21420	AT5G15180	AT3G52600	AT1G03520	AT1G12930
AT1G74920	AT2G21820	AT5G15940	AT3G52620	AT1G03530	AT1G13030
AT1G76660	AT2G22600	AT5G22550	AT3G52780	AT1G03550	AT1G13170
AT1G77060	AT2G23220;AT2G23190	AT5G24410	AT3G54340	AT1G03590	AT1G13180
AT1G77670	AT2G23230	AT5G26310	AT3G56260	AT1G03600	AT1G13250
AT1G78420	AT2G23240	AT5G44380	AT3G57250	AT1G03610	AT1G13280
AT1G79500	AT2G23260	AT5G44820	AT3G57840	AT1G03680	AT1G13590
AT1G80570	AT2G23570	AT5G48940	AT3G59420	AT1G03750	AT1G13650
AT1G80840	AT2G23640	AT5G49700	AT3G60780	AT1G03860	AT1G13730
AT2G01110	AT2G24950	AT5G50300	AT3G62710	AT1G03910	AT1G13860;AT2G03480
AT2G02760	AT2G26050	AT5G57090	AT4G00160	AT1G03920	AT1G13950
AT2G02860	AT2G26320	AT5G58500	AT4G02140	AT1G03970;AT1G03980	AT1G14345
AT2G05830	AT2G27380	AT5G58860	AT4G03010	AT1G04070	AT1G14350
AT2G14210	AT2G27570	AT5G63590	AT4G03270	AT1G04080	AT1G14440
AT2G14580	AT2G27940	AT5G65390	AT4G09820	AT1G04120	AT1G14460
AT2G14610	AT2G29040		AT4G09960	AT1G04140	AT1G14560
AT2G14710	AT2G29380		AT4G10850	AT1G04170	AT1G14685
AT2G17550	AT2G30810		AT4G13960	AT1G04190	AT1G14700
AT2G18110	AT2G31760		AT4G16160	AT1G04220	AT1G14840
AT2G18960	AT2G32370		AT4G17480	AT1G04230	AT1G14900
AT2G19500	AT2G33520		AT4G17505	AT1G04260	AT1G15080
AT2G20890	AT2G34890		AT4G18920	AT1G04270	AT1G15170
AT2G21130	AT2G34990		AT4G21270	AT1G04290	AT1G15290
AT2G21330	AT2G36560		AT4G21630	AT1G04300	AT1G15820
AT2G22540	AT2G36710		AT4G21820	AT1G04340	AT1G16310
AT2G24270	AT2G36760		AT4G23350;AT4G23360;AT4G23370	AT1G04400	AT1G16330
AT2G24420	AT2G38185;AT2G38220		AT4G23990	AT1G04410	AT1G16370
AT2G24570	AT2G38900		AT4G25040	AT1G04430	AT1G16490
AT2G25220	AT2G41400;AT2G41390		AT4G26280	AT1G04440	AT1G16500
AT2G26300	AT2G42100		AT4G26390	AT1G04480	AT1G16520
AT2G27050	AT2G43660		AT4G26590	AT1G04510	AT1G16880
AT2G28440	AT2G44550;AT2G44540		AT4G27420	AT1G04530	AT1G17060
AT2G29570	AT2G45420		AT4G27730	AT1G04550	AT1G17090
AT2G30460	AT2G47120		AT4G28560	AT1G04590	AT1G17360
AT2G31230	AT2G47560		AT4G30070	AT1G04620	AT1G17500
AT2G33150	AT3G01570		AT4G30090	AT1G04690	AT1G17560
AT2G35520	AT3G02670		AT4G31610	AT1G04750	AT1G17745
AT2G35530	AT3G02940		AT4G34510	AT1G04780	AT1G18040
AT2G35840	AT3G03230		AT4G36600	AT1G04790	AT1G18250
AT2G35900	AT3G03260		AT4G37050	AT1G04810	AT1G18600
AT2G36190	AT3G03410		AT4G39490	AT1G04830	AT1G18640
AT2G36270	AT3G04100		AT5G04500	AT1G04850	AT1G18650
AT2G36950	AT3G04170		AT5G04660	AT1G04860	AT1G18710
AT2G37550	AT3G04190;AT3G04180		AT5G10140	AT1G04870	AT1G18740
AT2G38460	AT3G04280		AT5G11940	AT1G04910	AT1G19150
AT2G39300	AT3G04370		AT5G13670	AT1G04950	AT1G19220
AT2G39730	AT3G05310		AT5G14980	AT1G04960	AT1G19330
AT2G39930	AT3G05860		AT5G15140	AT1G04970	AT1G19670
AT2G40170	AT3G09140		AT5G16920	AT1G04985	AT1G19710
AT2G40840	AT3G10590		AT5G18000	AT1G05030	AT1G19900
AT2G41240	AT3G11740		AT5G18090	AT1G05060	AT1G19920
AT2G42130	AT3G11920		AT5G20940	AT1G05070	AT1G20010
AT2G42500	AT3G12720		AT5G21150	AT1G05120	AT1G20070
AT2G43820	AT3G12960		AT5G23480	AT1G05140	AT1G20160
AT2G43840	AT3G13630		AT5G25950	AT1G05150	AT1G20340
AT2G44620	AT3G15670		AT5G34883;AT5G34885;AT5G34908	AT1G05160	AT1G20380
AT2G45300	AT3G16960		AT5G35550	AT1G05180	AT1G20410
AT2G45550	AT3G17520		AT5G38330	AT1G05205	AT1G20450
AT2G45560	AT3G17600		AT5G40260	AT1G05230	AT1G20900
AT2G45570	AT3G18180		AT5G42955	AT1G05340	AT1G20950
AT2G45580	AT3G19920		AT5G44620	AT1G05350	AT1G21350
AT2G45650	AT3G20030		AT5G46200	AT1G05360	AT1G21440
AT2G46140	AT3G21370		AT5G49180	AT1G05380	AT1G21500
AT2G46420	AT3G21410		AT5G50790	AT1G05410	AT1G21830
AT2G46680	AT3G21830		AT5G52330	AT1G05430	AT1G21910
AT2G47060	AT3G22490		AT5G52860	AT1G05500	AT1G21980
AT3G01180	AT3G22500		AT5G53950	AT1G05520	AT1G22160
AT3G01490	AT3G23060		AT5G55330	AT1G05620	AT1G22335
AT3G02520	AT3G24060		AT5G56490	AT1G05710	AT1G22430
AT3G02875	AT3G25280		AT5G58400	AT1G05720	AT1G22440
AT3G02930	AT3G25750		AT5G59120	AT1G05790	AT1G22700
AT3G03250	AT3G25880		AT5G60140	AT1G05840	AT1G22740
AT3G04380	AT3G26790		AT5G62170	AT1G05850	AT1G22870
AT3G05500	AT3G27660		AT5G63070	AT1G05890	AT1G23100
AT3G06620	AT3G27785		no match	AT1G05940	AT1G23280
AT3G07650	AT3G28490		no match	AT1G05960	AT1G23480
AT3G08510	AT3G29190		no match	AT1G06010	AT1G23740
AT3G09820	AT3G42830			AT1G06040	AT1G24020
AT3G09920	AT3G42860			AT1G06050	AT1G24170
AT3G10500	AT3G44460			AT1G06060	AT1G24490
AT3G11440	AT3G44830			AT1G06070	AT1G25275
AT3G11520	AT3G45110			AT1G06110	AT1G25290
AT3G12630	AT3G50320			AT1G06130	AT1G25450
AT3G15210	AT3G50990			AT1G06190	AT1G25510
AT3G15670	AT3G52770			AT1G06200	AT1G25530
AT3G16580	AT3G54940			AT1G06210	AT1G25580
AT3G17600	AT3G56350			AT1G06220;AT5G25230	AT1G26090
AT3G17850	AT3G56520			AT1G06230	AT1G26190
AT3G18130	AT3G59610			AT1G06400	AT1G26570
AT3G20440	AT3G60730			AT1G06410	AT1G26620
AT3G20570	AT3G66656			AT1G06430	AT1G26740
AT3G20770	AT4G03050			AT1G06450	AT1G26760
AT3G20800	AT4G09600			AT1G06470	AT1G26960
AT3G20970	AT4G09610			AT1G06500	AT1G27030
AT3G21720	AT4G10020			AT1G06530	AT1G27200
AT3G22640	AT4G10210			AT1G06550	AT1G27410
AT3G23670	AT4G12140;AT4G12150			AT1G06560	AT1G27460
AT3G23920	AT4G13090			AT1G06570	AT1G27730
AT3G24010	AT4G15755			AT1G06630	AT1G28110
AT3G24650	AT4G17860			AT1G06650	AT1G28290
AT3G29010	AT4G18870			AT1G06670	AT1G28440
AT3G29130	AT4G21020			AT1G06690	AT1G28660;AT1G28670
AT3G29320	AT4G21080			AT1G06700	AT1G29500
AT3G43190	AT4G22400			AT1G06720	AT1G29510
AT3G44620	AT4G22430			AT1G06760	AT1G29530
AT3G45590	AT4G23080			AT1G06780	AT1G29660
AT3G46970	AT4G23090			AT1G06790	AT1G29910;AT1G29920;AT1G29930
AT3G46980	AT4G23110			AT1G06820	AT1G30110
AT3G48750	AT4G24030			AT1G06870;AT2G30440	AT1G30380
AT3G49190	AT4G24650			AT1G06890	AT1G30400
AT3G49200	AT4G25140			AT1G06930	AT1G30420;AT1G30410
AT3G49210	AT4G25980			AT1G06950	AT1G30520
AT3G50820	AT4G26050			AT1G06960	AT1G30530
AT3G52600	AT4G26200			AT1G07020	AT1G30540
AT3G53710	AT4G26740			AT1G07030	AT1G30550
AT3G54030	AT4G27160			AT1G07040	AT1G30690
AT3G54340	AT4G29370			AT1G07080	AT1G30820
AT3G54620	AT4G29570			AT1G07110	AT1G30840
AT3G55060	AT4G29580			AT1G07140	AT1G31330
AT3G55940	AT4G29620			AT1G07170	AT1G31360
AT3G56850	AT4G29650			AT1G07210	AT1G31550
AT3G56970	AT4G31830			AT1G07230	AT1G31650
AT3G56980	AT4G32080			AT1G07250	AT1G31660
AT3G58010	AT4G34520			AT1G07280	AT1G31820
AT3G58500	AT4G39650			AT1G07310	AT1G32190
AT3G59420	AT5G03810;AT5G03820			AT1G07320	AT1G32240
AT3G60320	AT5G04380			AT1G07350	AT1G32470
AT3G61700	AT5G06020			AT1G07360	AT1G32610
AT3G61890	AT5G06070			AT1G07420	AT1G32930
AT3G63470	AT5G07160			AT1G07480;AT1G07470	AT1G33055
AT4G00050	AT5G07200			AT1G07510	AT1G33800
AT4G00450	AT5G07210;AT2G27070			AT1G07530	AT1G34150
AT4G00490	AT5G07260			AT1G07590;AT1G07600	AT1G34350
AT4G00720	AT5G07330			AT1G07610	AT1G34430
AT4G02280	AT5G07500			AT1G07630	AT1G34470
AT4G02640	AT5G07850			AT1G07650	AT1G35180;AT1G35170
AT4G02770	AT5G09360			AT1G07660;AT1G07820	AT1G35190
AT4G03430	AT5G09490			AT1G07670;AT1G07810	AT1G35340
AT4G03460	AT5G09640			AT1G07700	AT1G35510
AT4G03500	AT5G10220			AT1G07705	AT1G35670
AT4G04020	AT5G11220			AT1G07750	AT1G35680
AT4G08840	AT5G11320			AT1G07770	AT1G35780
AT4G08930	AT5G12020			AT1G07780;AT1G29410;AT5G05590	AT1G38065;AT1G38131
AT4G10390	AT5G13620			AT1G07790	AT1G41830
AT4G11260	AT5G14860			AT1G07830	AT1G42540
AT4G11880	AT5G18210;AT5G18220			AT1G07870	AT1G42970
AT4G14150	AT5G19270			AT1G07890	AT1G43020
AT4G14710	AT5G20420			AT1G07910	AT1G44110
AT4G14716	AT5G20860			AT1G07940;AT1G07930;AT5G60390;AT1G07920	AT1G44575
AT4G15210	AT5G22810			AT1G07950;AT1G16430	AT1G44760
AT4G15530	AT5G23650			AT1G07960	AT1G44780
AT4G16143	AT5G24440			AT1G07970	AT1G44790
AT4G16370	AT5G25410			AT1G07980	AT1G44830
AT4G17090	AT5G26120			AT1G07990	AT1G44900
AT4G17100	AT5G26630			AT1G08040	AT1G45130
AT4G17510	AT5G27160			AT1G08060	AT1G45230
AT4G18240	AT5G27960;AT5G26650			AT1G08110	AT1G47290
AT4G18960	AT5G35660			AT1G08130	AT1G47400
AT4G19200	AT5G35770			AT1G08190	AT1G47670
AT4G19720	AT5G35900			AT1G08200;AT2G27860	AT1G47860;AT1G47840
AT4G19750	AT5G38160			AT1G08210	AT1G48100
AT4G19760	AT5G38170			AT1G08360	AT1G48170
AT4G19800	AT5G38180			AT1G08370	AT1G48200
AT4G19810	AT5G38195			AT1G08450	AT1G48230
AT4G19820	AT5G39160;AT5G39130;AT5G39190			AT1G08460	AT1G48600
AT4G22240	AT5G39230			AT1G08470	AT1G48930
AT4G22950	AT5G39260			AT1G08480	AT1G49010
AT4G23570	AT5G39270;AT5G39290			AT1G08510	AT1G49310
AT4G24060	AT5G39440			AT1G08550	AT1G49340;AT1G51040
AT4G24590	AT5G40420			AT1G08570	AT1G49580
AT4G24620	AT5G41450			AT1G08580	AT1G49750
AT4G25000	AT5G42640			AT1G08600	AT1G49780
AT4G25160	AT5G42910			AT1G08620	AT1G49840
AT4G28610	AT5G43770			AT1G08640	AT1G49890
AT4G29230	AT5G44310			AT1G08660	AT1G50490
AT4G29740	AT5G45690			AT1G08680	AT1G50890
AT4G30190	AT5G46040			AT1G08700	AT1G50900
AT4G31340	AT5G46820;AT5G46810			AT1G08750	AT1G50950
AT4G31550	AT5G47670			AT1G08780	AT1G51340
AT4G32000	AT5G50470			AT1G08810	AT1G51570
AT4G32260	AT5G50750			AT1G08830	AT1G51940
AT4G32400	AT5G52500			AT1G08880	AT1G52140
AT4G32600	AT5G53840			AT1G08920	AT1G52190
AT4G33150	AT5G54000			AT1G08970	AT1G52220
AT4G34700	AT5G54070			AT1G09010	AT1G52230
AT4G34840	AT5G55240			AT1G09070	AT1G52400
AT4G34890	AT5G56920			AT1G09100	AT1G52540
AT4G34900	AT5G57260			AT1G09130	AT1G52690
AT4G38740	AT5G58180			AT1G09140	AT1G53300
AT4G38970	AT5G58820			AT1G09150	AT1G53430
AT5G02230	AT5G58840			AT1G09210	AT1G53520
AT5G03300	AT5G59170			AT1G09230	AT1G53690
AT5G03570	AT5G60220			AT1G09270	AT1G53840
AT5G03650	AT5G62110			AT1G09280	AT1G54120
AT5G04360	AT5G62800			AT1G09310	AT1G54220
AT5G04410	AT5G63740			AT1G09330	AT1G54500
AT5G04950	AT5G65070			AT1G09420	AT1G54740
AT5G05010	AT5G65510			AT1G09430	AT1G54780
AT5G06100	no match (AFFY Id 260749_at)			AT1G09480;AT1G09490	AT1G54940
AT5G06150	no match (AFFY Id 262545_at)			AT1G09560	AT1G55300
AT5G06690	no match (AFFY Id 264494_at)			AT1G09570	AT1G55670
AT5G08370	no match (AFFY Id 265409_at)			AT1G09620	AT1G56050
AT5G10440	no match (AFFY Id 267241_at)			AT1G09640	AT1G56080
AT5G11270	no match (AFFY Id 267272_at)			AT1G09660	AT1G56210
AT5G11860				AT1G09690;AT1G09590	AT1G56500
AT5G13710				AT1G09730	AT1G57700
AT5G16260				AT1G09760	AT1G57820
AT5G16730				AT1G09770	AT1G58290
AT5G17990				AT1G09795	AT1G59580
AT5G18670				AT1G09815	AT1G59650
AT5G19220				AT1G09840	AT1G59710
AT5G20240				AT1G09870	AT1G59840
AT5G20280				AT1G09900	AT1G59890
AT5G20830				AT1G09910	AT1G60000
AT5G22510				AT1G09920	AT1G60160
AT5G24300				AT1G10030	AT1G60770
AT5G25940				AT1G10070	AT1G61190;AT1G61180;AT1G61300;AT1G61310
AT5G35460				AT1G10140	AT1G61520
AT5G36110				AT1G10180	AT1G62030
AT5G36160				AT1G10230	AT1G62180
AT5G37600				AT1G10240	AT1G62290
AT5G37770				AT1G10290	AT1G62500
AT5G39660				AT1G10310	AT1G62640
AT5G41315				AT1G10320	AT1G62770
AT5G42740				AT1G10390	AT1G62780
AT5G43940				AT1G10410	AT1G63180
AT5G44080				AT1G10430	AT1G63460
AT5G44120				AT1G10500	AT1G63470
AT5G45300				AT1G10510	AT1G63610
AT5G47480				AT1G10570	AT1G63690
AT5G47490				AT1G10590	AT1G63900
AT5G48250				AT1G10630	AT1G64110
AT5G48300				AT1G10650	AT1G64400
AT5G49630				AT1G10660	AT1G64405
AT5G49710				AT1G10670	AT1G64510
AT5G50100				AT1G10740	AT1G64670
AT5G51700				AT1G10760	AT1G64960
AT5G52510				AT1G10830	AT1G65230
AT5G52580				AT1G10840	AT1G65920
AT5G53000				AT1G10870	AT1G65960
AT5G53050				AT1G10900	AT1G66250
AT5G53190				AT1G10940	AT1G66430
AT5G53390				AT1G10950	AT1G66820
AT5G53460				AT1G11020	AT1G66890
AT5G56000				AT1G11060	AT1G66900
AT5G56010				AT1G11200	AT1G67040
AT5G56030				AT1G11240	AT1G67180
AT5G56080				AT1G11260	AT1G67320
AT5G57870				AT1G11360	AT1G67330
AT5G57990				AT1G11400	AT1G67590
AT5G59010				AT1G11430	AT1G67660
AT5G59210				AT1G11440	AT1G67690
AT5G59750				AT1G11480	AT1G67700
AT5G60230				AT1G11650	AT1G67830
AT5G60600				AT1G11680	AT1G67840
AT5G60910				AT1G11720	AT1G67870
AT5G61550				AT1G11750	AT1G67940
AT5G64060				AT1G11780	AT1G68060
AT5G64860				AT1G11790	AT1G68400
AT5G65420				AT1G11800	AT1G68590
AT5G66400				AT1G11840	AT1G69330
AT5G66570				AT1G11860	AT1G69440
AT5G66920				AT1G11890	AT1G69700
AT5G67500				AT1G11910	AT1G69780
ATCG00280				AT1G11930	AT1G69820
ATCG00490				AT1G11940	AT1G70070
				AT1G12000	AT1G70210
				AT1G12140	AT1G70370
				AT1G12200	AT1G70410
				AT1G12230	AT1G70420
				AT1G12310	AT1G70520
				AT1G12330	AT1G70550
				AT1G12360	AT1G70710
				AT1G12390;AT1G12340	AT1G70810
				AT1G12410	AT1G70830
				AT1G12430	AT1G71020
				AT1G12470	AT1G71080
				AT1G12520	AT1G71440
				AT1G12530	AT1G72180
				AT1G12580	AT1G72250
				AT1G12640	AT1G72410
				AT1G12650	AT1G72610
				AT1G12680	AT1G72730
				AT1G12710	AT1G72790
				AT1G12750	AT1G73100
				AT1G12780	AT1G73110
				AT1G12800	AT1G73170
				AT1G12810	AT1G73250
				AT1G12820	AT1G73260
				AT1G12830	AT1G73600
				AT1G12840	AT1G73760
				AT1G12845	AT1G74000
				AT1G12850	AT1G74090
				AT1G12910	AT1G74100
				AT1G12920;AT3G26618	AT1G74430
				AT1G13090	AT1G74450
				AT1G13120	AT1G74460
				AT1G13195	AT1G74470
				AT1G13270	AT1G74670
				AT1G13320	AT1G74880
				AT1G13350;AT3G53640	AT1G74910
				AT1G13380	AT1G74940
				AT1G13440	AT1G74970
				AT1G13450	AT1G75080;AT1G19350
				AT1G13560	AT1G75100
				AT1G13570	AT1G75130
				AT1G13640	AT1G75240
				AT1G13690	AT1G75460
				AT1G13740	AT1G75640
				AT1G13880	AT1G75690
				AT1G13900	AT1G75780
				AT1G13930	AT1G76080
				AT1G13940	AT1G76100
				AT1G13980	AT1G76260
				AT1G13990	AT1G76270
				AT1G14000	AT1G76310
				AT1G14130	AT1G76405
				AT1G14200	AT1G76620
				AT1G14210	AT1G76730
				AT1G14270	AT1G76790
				AT1G14300	AT1G76880
				AT1G14320	AT1G77350
				AT1G14340	AT1G77450
				AT1G14360	AT1G77490
				AT1G14380	AT1G77550
				AT1G14400	AT1G77580
				AT1G14410	AT1G78020
				AT1G14450	AT1G78170
				AT1G14510	AT1G78210
				AT1G14530	AT1G78290
				AT1G14570	AT1G78430
				AT1G14610	AT1G78610
				AT1G14620	AT1G78660
				AT1G14670	AT1G79470
				AT1G14720	AT1G79720
				AT1G14740	AT1G79820
				AT1G14810	AT1G79990
				AT1G14850	AT1G80080
				AT1G14920	AT1G80190
				AT1G14980	AT1G80510
				AT1G14990	AT1G80690
				AT1G15020	AT1G80720
				AT1G15060	AT1G80850
				AT1G15110	AT2G01120
				AT1G15120	AT2G01620
				AT1G15130	AT2G01860
				AT1G15140	AT2G01870
				AT1G15200	AT2G01940
				AT1G15230	AT2G02120
				AT1G15250	AT2G02360
				AT1G15270	AT2G02480
				AT1G15280	AT2G03200
				AT1G15310	AT2G03240
				AT1G15330	AT2G03350
				AT1G15340	AT2G03420;AT2G03410
				AT1G15370	AT2G03450
				AT1G15400	AT2G03980
				AT1G15410	AT2G04780
				AT1G15420	AT2G04920
				AT1G15430	AT2G05070;AT2G05100
				AT1G15440	AT2G05210
				AT1G15500;AT1G80300	AT2G05760
				AT1G15690	AT2G06000
				AT1G15700	AT2G06050
				AT1G15710	AT2G06520
				AT1G15730	AT2G06850
				AT1G15740	AT2G07170
				AT1G15750	AT2G07180
				AT1G15780	AT2G07360
				AT1G15810	AT2G10940
				AT1G15860	AT2G11890
				AT1G15880	AT2G13690
				AT1G15920	AT2G15090
				AT1G15930	AT2G15820
				AT1G15940	AT2G16270
				AT1G15950	AT2G16400
				AT1G16000	AT2G16440
				AT1G16010	AT2G16990
				AT1G16020	AT2G17033
				AT1G16030	AT2G17350
				AT1G16170	AT2G17450
				AT1G16180	AT2G17620
				AT1G16190	AT2G17670
				AT1G16210	AT2G17830;AT5G42460
				AT1G16240	AT2G17880
				AT1G16270;AT1G79570	AT2G18030
				AT1G16350	AT2G18230
				AT1G16460	AT2G18290
				AT1G16470	AT2G18360
				AT1G16570	AT2G18370
				AT1G16590	AT2G18560;AT2G18570
				AT1G16610	AT2G18730
				AT1G16670	AT2G19170
				AT1G16680	AT2G19780
				AT1G16700;AT1G79010	AT2G20140
				AT1G16720	AT2G20180
				AT1G16740	AT2G20240
				AT1G16750	AT2G20300
				AT1G16790	AT2G20780
				AT1G16810	AT2G20790
				AT1G16840	AT2G20850
				AT1G16860	AT2G21050
				AT1G16870	AT2G21100
				AT1G16890;AT1G78870	AT2G21185;AT2G21187
				AT1G16900	AT2G21280
				AT1G16970	AT2G21300
				AT1G17050	AT2G22170
				AT1G17070	AT2G22190
				AT1G17080	AT2G22420
				AT1G17100	AT2G22510
				AT1G17110	AT2G22610
				AT1G17130	AT2G22650
				AT1G17145	AT2G22970
				AT1G17190	AT2G23360
				AT1G17200	AT2G23760
				AT1G17210	AT2G24120
				AT1G17220	AT2G24230
				AT1G17280;AT5G50430	AT2G24440
				AT1G17290;AT1G72330	AT2G24640
				AT1G17350	AT2G24790
				AT1G17370	AT2G24970
				AT1G17410	AT2G25060
				AT1G17430	AT2G25140
				AT1G17440	AT2G25310
				AT1G17470	AT2G25420
				AT1G17490	AT2G25735
				AT1G17510	AT2G25800
				AT1G17530	AT2G26170
				AT1G17550	AT2G26180
				AT1G17580	AT2G26440
				AT1G17620	AT2G26500
				AT1G17680	AT2G26710
				AT1G17690	AT2G26900
				AT1G17720	AT2G27050
				AT1G17730	AT2G27130
				AT1G17760	AT2G27800;AT5G27300
				AT1G17790	AT2G27960
				AT1G17840	AT2G28080
				AT1G17880	AT2G28310
				AT1G17930	AT2G28360
				AT1G17980	AT2G28605
				AT1G18030	AT2G28630
				AT1G18060	AT2G28950
				AT1G18070	AT2G29050
				AT1G18080	AT2G29330
				AT1G18160	AT2G29360
				AT1G18180	AT2G29570
				AT1G18190	AT2G29660
				AT1G18210	AT2G29690
				AT1G18260	AT2G29730;AT2G29710
				AT1G18270	AT2G29890
				AT1G18360	AT2G30140
				AT1G18440	AT2G30160
				AT1G18450	AT2G30170
				AT1G18460	AT2G30200
				AT1G18470	AT2G30390
				AT1G18490	AT2G30550
				AT1G18500	AT2G30570
				AT1G18540	AT2G30870
				AT1G18610	AT2G30920
				AT1G18630	AT2G30930
				AT1G18660	AT2G30990
				AT1G18700	AT2G31060
				AT1G18720	AT2G31540;AT2G31550
				AT1G18800	AT2G31725
				AT1G18840	AT2G31730
				AT1G18850	AT2G31810
				AT1G18890	AT2G31840
				AT1G19000	AT2G31880
				AT1G19010	AT2G31980
				AT1G19110	AT2G32280
				AT1G19120	AT2G32330;AT2G31580
				AT1G19130	AT2G32380
				AT1G19140	AT2G32400
				AT1G19170	AT2G32430
				AT1G19180	AT2G32500
				AT1G19240	AT2G32540;AT2G32530
				AT1G19310	AT2G32765
				AT1G19360	AT2G32810
				AT1G19380	AT2G33060;AT2G33050
				AT1G19430	AT2G33390
				AT1G19440	AT2G33630
				AT1G19450	AT2G34050
				AT1G19485	AT2G34190
				AT1G19570;AT1G19550	AT2G34340
				AT1G19600	AT2G34430;AT2G34420
				AT1G19650	AT2G34620
				AT1G19660;AT1G75380	AT2G34710
				AT1G19680	AT2G34810
				AT1G19690	AT2G35290
				AT1G19730	AT2G35450
				AT1G19740	AT2G35530
				AT1G19750;AT1G27840	AT2G35650
				AT1G19770	AT2G36010
				AT1G19800	AT2G36990
				AT1G19835	AT2G37080
				AT1G19860	AT2G37180;AT2G37170
				AT1G19870	AT2G37470
				AT1G19910;AT1G75630	AT2G37510
				AT1G19970	AT2G37540
				AT1G19980	AT2G37585
				AT1G20090	AT2G37630
				AT1G20100	AT2G37660
				AT1G20110	AT2G37690;AT2G05140
				AT1G20200	AT2G37790
				AT1G20270	AT2G38090
				AT1G20330	AT2G38380;AT2G38390
				AT1G20430	AT2G38530
				AT1G20560	AT2G38620;AT3G54180
				AT1G20575	AT2G38730
				AT1G20580	AT2G38750
				AT1G20620	AT2G38810
				AT1G20630	AT2G38950
				AT1G20640	AT2G39080
				AT1G20650	AT2G39210
				AT1G20670	AT2G39290
				AT1G20693	AT2G39470
				AT1G20696	AT2G39510
				AT1G20760	AT2G39550
				AT1G20770	AT2G39650
				AT1G20830	AT2G39880
				AT1G20840	AT2G39900
				AT1G20920	AT2G39930
				AT1G20960	AT2G39980
				AT1G20980	AT2G40270
				AT1G21050	AT2G40400
				AT1G21065	AT2G40480
				AT1G21080	AT2G40550
				AT1G21090	AT2G40900
				AT1G21370	AT2G41340
				AT1G21380	AT2G41380
				AT1G21410	AT2G41560
				AT1G21450	AT2G41770
				AT1G21460	AT2G41890
				AT1G21480	AT2G41950
				AT1G21560	AT2G41980
				AT1G21570	AT2G42110
				AT1G21600	AT2G42190
				AT1G21610	AT2G42200
				AT1G21630	AT2G42220
				AT1G21660	AT2G42280
				AT1G21670	AT2G42290
				AT1G21680	AT2G43160
				AT1G21690	AT2G43330
				AT1G21700	AT2G43520
				AT1G21720	AT2G43530
				AT1G21750	AT2G43550
				AT1G21760	AT2G43800
				AT1G21770	AT2G43820
				AT1G21780	AT2G44040;AT3G59890
				AT1G21790	AT2G44510
				AT1G21880	AT2G44640
				AT1G21900	AT2G44710
				AT1G21920	AT2G44740
				AT1G21930;AT3G42150	AT2G44920
				AT1G22020	AT2G45010
				AT1G22060	AT2G45190
				AT1G22140	AT2G45220
				AT1G22180	AT2G45400
				AT1G22190	AT2G45430
				AT1G22200	AT2G45750
				AT1G22270	AT2G45790
				AT1G22300	AT2G45880
				AT1G22310	AT2G46070
				AT1G22410	AT2G46510
				AT1G22450	AT2G46590
				AT1G22520	AT2G46630
				AT1G22610	AT2G46650
				AT1G22620	AT2G47140
				AT1G22710	AT2G47200
				AT1G22730	AT2G47230
				AT1G22770	AT2G47450
				AT1G22780	AT2G47500
				AT1G22790	AT2G47680
				AT1G22800	AT2G47800
				AT1G22840	AT2G47940
				AT1G22850	AT2G48070
				AT1G22920	AT2G48130
				AT1G22930	AT2G48140
				AT1G22970	AT3G01180
				AT1G22985	AT3G01300;AT5G15080
				AT1G23040	AT3G01330
				AT1G23190	AT3G01370
				AT1G23220	AT3G01380
				AT1G23230	AT3G01420
				AT1G23260	AT3G01480
				AT1G23310	AT3G01500
				AT1G23330	AT3G01860
				AT1G23400	AT3G01930
				AT1G23440	AT3G01980
				AT1G23490	AT3G02110
				AT1G23710	AT3G02250
				AT1G23750	AT3G02480
				AT1G23780	AT3G02640
				AT1G23820	AT3G02710
				AT1G23860	AT3G02730
				AT1G23870	AT3G02820
				AT1G23880	AT3G02860
				AT1G23970;AT1G23950	AT3G02870
				AT1G24040	AT3G02950
				AT1G24050	AT3G03020
				AT1G24120	AT3G03050
				AT1G24180	AT3G03130
				AT1G24190	AT3G03250
				AT1G24280	AT3G03360
				AT1G24340	AT3G03440
				AT1G24350	AT3G03560
				AT1G24360	AT3G03980
				AT1G24440	AT3G04000
				AT1G24450	AT3G04220
				AT1G24460	AT3G04290
				AT1G24510	AT3G04460
				AT1G24610	AT3G04550
				AT1G24706	AT3G04650
				AT1G25260	AT3G04760
				AT1G25280	AT3G04820
				AT1G25350	AT3G04860
				AT1G25375	AT3G04940
				AT1G25380	AT3G05130
				AT1G25420	AT3G05180
				AT1G25490	AT3G05270
				AT1G25520	AT3G05320
				AT1G25540	AT3G05410
				AT1G25570	AT3G05470
				AT1G25682;AT1G25988	AT3G05490
				AT1G26110	AT3G05600
				AT1G26160	AT3G05800
				AT1G26170	AT3G05900
				AT1G26260	AT3G06080
				AT1G26270	AT3G06130
				AT1G26440	AT3G06300
				AT1G26470	AT3G06540
				AT1G26550	AT3G06890
				AT1G26560	AT3G07050
				AT1G26580	AT3G07130
				AT1G26630	AT3G07180
				AT1G26640	AT3G07190
				AT1G26650	AT3G07270
				AT1G26665	AT3G07350
				AT1G26670	AT3G07410
				AT1G26690	AT3G07510
				AT1G26750	AT3G07670
				AT1G26830	AT3G07690
				AT1G26850	AT3G07990
				AT1G26880	AT3G08550
				AT1G26920	AT3G08630
				AT1G26940	AT3G09810
				AT1G27000	AT3G10140
				AT1G27090	AT3G10260
				AT1G27100	AT3G10280;AT2G46720
				AT1G27120	AT3G10300
				AT1G27130	AT3G10310
				AT1G27150	AT3G10340
				AT1G27190	AT3G10520
				AT1G27290	AT3G10540
				AT1G27300	AT3G10700
				AT1G27310	AT3G11040
				AT1G27320	AT3G11280
				AT1G27330;AT1G27350	AT3G11430
				AT1G27370	AT3G11520
				AT1G27385	AT3G11550
				AT1G27390	AT3G11820
				AT1G27400	AT3G11880
				AT1G27435	AT3G11945
				AT1G27520	AT3G12080
				AT1G27530	AT3G12110
				AT1G27580;AT1G27540	AT3G12520
				AT1G27595	AT3G12685
				AT1G27630	AT3G12700
				AT1G27650	AT3G12860
				AT1G27700	AT3G13040
				AT1G27760	AT3G13175
				AT1G27850	AT3G13310
				AT1G27900	AT3G13400
				AT1G27950	AT3G13490
				AT1G27960	AT3G13650
				AT1G27970	AT3G13674
				AT1G27980	AT3G13690
				AT1G28060	AT3G13750
				AT1G28120	AT3G13870
				AT1G28140	AT3G14240
				AT1G28150	AT3G14410
				AT1G28200	AT3G14530;AT3G14550
				AT1G28250	AT3G14740
				AT1G28280	AT3G15680
				AT1G28320	AT3G15690
				AT1G28340	AT3G15770
				AT1G28380	AT3G15890
				AT1G28395	AT3G15940
				AT1G28400	AT3G16140
				AT1G28410	AT3G16180
				AT1G28420	AT3G16260
				AT1G28490	AT3G16410;AT3G16390;AT3G16400
				AT1G28510	AT3G16460
				AT1G28540	AT3G16470
				AT1G28560	AT3G16620
				AT1G28580	AT3G16700
				AT1G28960	AT3G16720
				AT1G29040	AT3G16760
				AT1G29050	AT3G16870
				AT1G29070	AT3G17040
				AT1G29150	AT3G17130
				AT1G29160	AT3G17170
				AT1G29220	AT3G17330
				AT1G29250	AT3G17360
				AT1G29260	AT3G17465
				AT1G29310	AT3G17680
				AT1G29330	AT3G17840
				AT1G29340	AT3G18000
				AT1G29370;AT1G29350	AT3G18910
				AT1G29400	AT3G18940
				AT1G29470	AT3G19030
				AT1G29590;AT1G29550	AT3G19400
				AT1G29760	AT3G19570
				AT1G29790	AT3G20130
				AT1G29820	AT3G20150
				AT1G29850	AT3G20240
				AT1G29880	AT3G20260
				AT1G29900	AT3G20300
				AT1G29940	AT3G20670
				AT1G29950	AT3G20790
				AT1G29970	AT3G21055
				AT1G29980	AT3G21060
				AT1G29990	AT3G21090
				AT1G30000	AT3G21190
				AT1G30070	AT3G21230
				AT1G30090	AT3G21670
				AT1G30120	AT3G21710
				AT1G30130	AT3G21720
				AT1G30200	AT3G21770
				AT1G30210	AT3G21790
				AT1G30220	AT3G22190
				AT1G30230;	AT3G22430
				AT1G30240	AT3G22600
				AT1G30270	AT3G22620
				AT1G30290	AT3G22760
				AT1G30330	AT3G22790
				AT1G30360	AT3G22880
				AT1G30440	AT3G23050
				AT1G30480	AT3G23090
				AT1G30580	AT3G23410
				AT1G30600	AT3G23560
				AT1G30610	AT3G23700
				AT1G30620	AT3G23805
				AT1G30630	AT3G24030
				AT1G30880	AT3G24040
				AT1G30890	AT3G24450
				AT1G30910	AT3G24495
				AT1G30970	AT3G24560
				AT1G31010	AT3G24660
				AT1G31020	AT3G24760
				AT1G31130	AT3G24770
				AT1G31170	AT3G25100
				AT1G31180;AT5G14200	AT3G25250
				AT1G31300	AT3G25500
				AT1G31420	AT3G25530
				AT1G31470	AT3G25660
				AT1G31480	AT3G25690
				AT1G31500	AT3G25780
				AT1G31730	AT3G25805
				AT1G31780	AT3G25820;AT3G25830
				AT1G31810	AT3G25860
				AT1G31812	AT3G25980
				AT1G31817	AT3G26370
				AT1G31830	AT3G26490
				AT1G31850	AT3G26570
				AT1G31860	AT3G26680
				AT1G31870	AT3G26710
				AT1G31910	AT3G26932
				AT1G31930	AT3G27050
				AT1G31970	AT3G27200
				AT1G32050	AT3G27330
				AT1G32090	AT3G27340
				AT1G32130	AT3G27360
				AT1G32150	AT3G27520
				AT1G32160	AT3G27690
				AT1G32170	AT3G27960
				AT1G32200	AT3G28040
				AT1G32210	AT3G28180
				AT1G32220	AT3G28200
				AT1G32230	AT3G28340
				AT1G32260	AT3G28530;AT1G36770
				AT1G32310	AT3G28690
				AT1G32330	AT3G28910
				AT1G32340	AT3G28950
				AT1G32360	AT3G29310
				AT1G32370	AT3G29320
				AT1G32380;AT2G35390	AT3G42950
				AT1G32400	AT3G43600
				AT1G32410	AT3G43810
				AT1G32440	AT3G44380
				AT1G32460	AT3G44430
				AT1G32490	AT3G45050
				AT1G32500	AT3G45140
				AT1G32530	AT3G45230
				AT1G32550	AT3G45310
				AT1G32580	AT3G45850
				AT1G32630	AT3G46540
				AT1G32700	AT3G46580
				AT1G32750	AT3G46790
				AT1G32790	AT3G46940
				AT1G32810	AT3G47295
				AT1G32870	AT3G47340
				AT1G32920	AT3G47390
				AT1G33040	AT3G47470
				AT1G33050	AT3G47490
				AT1G33140;AT1G33120	AT3G47650
				AT1G33230	AT3G47860
				AT1G33250	AT3G48350
				AT1G33265	AT3G48490
				AT1G33270	AT3G48550
				AT1G33330	AT3G48700
				AT1G33400	AT3G49220
				AT1G33410	AT3G49260
				AT1G33420	AT3G49360
				AT1G33490	AT3G49600
				AT1G33680	AT3G49670
				AT1G33780	AT3G49750
				AT1G33810	AT3G49810
				AT1G33970	AT3G49820
				AT1G33980	AT3G50070
				AT1G33990	AT3G50240
				AT1G34000	AT3G50440
				AT1G34020	AT3G50520
				AT1G34030	AT3G50740
				AT1G34130	AT3G50950
				AT1G34180	AT3G50970
				AT1G34190	AT3G50980
				AT1G34300	AT3G51030
				AT1G34320	AT3G51290
				AT1G34370	AT3G51420
				AT1G34550	AT3G51600
				AT1G34630	AT3G51720
				AT1G34780	AT3G51740
				AT1G35460;AT5G33210	AT3G52180
				AT1G35470	AT3G52840
				AT1G35620	AT3G52870
				AT1G35720	AT3G52940
				AT1G36050	AT3G52950
				AT1G36070	AT3G53190
				AT1G36160	AT3G53420
				AT1G36310	AT3G53470
				AT1G36320	AT3G54250
				AT1G36390	AT3G54260
				AT1G36730	AT3G54400
				AT1G36980	AT3G54420
				AT1G36990	AT3G54560
				AT1G42470	AT3G54650
				AT1G42480	AT3G54750
				AT1G42550	AT3G54820
				AT1G42960	AT3G54890
				AT1G42990	AT3G54920
				AT1G43130	AT3G54930
				AT1G43170	AT3G55070
				AT1G43190	AT3G55110
				AT1G43310;AT5G33320	AT3G55400
				AT1G43580	AT3G55510
				AT1G43620	AT3G55660
				AT1G43670	AT3G55740
				AT1G43690	AT3G55920
				AT1G43700	AT3G56000
				AT1G43710	AT3G56040
				AT1G43850	AT3G56120
				AT1G43860	AT3G56230
				AT1G43890	AT3G56330
				AT1G44170	AT3G56370
				AT1G44180;AT1G44820	AT3G56480
				AT1G44350	AT3G56590
				AT1G44750	AT3G56730
				AT1G44770	AT3G56760
				AT1G44810	AT3G56930
				AT1G44910	AT3G56940
				AT1G44960	AT3G56990
				AT1G45000	AT3G57020
				AT1G45050	AT3G57070
				AT1G45145	AT3G57220
				AT1G45160	AT3G57780
				AT1G45332;AT2G45030	AT3G57800
				AT1G45474	AT3G57830
				AT1G45688	AT3G57930
				AT1G45976	AT3G58060
				AT1G47128	AT3G58140
				AT1G47200	AT3G58540
				AT1G47240	AT3G58660
				AT1G47260	AT3G58810
				AT1G47270	AT3G59000
				AT1G47310	AT3G59050
				AT1G47330	AT3G59390
				AT1G47340	AT3G59400
				AT1G47420	AT3G59760
				AT1G47500;AT1G47490	AT3G59770
				AT1G47530	AT3G59970;AT2G44160
				AT1G47560;AT1G47550	AT3G60220
				AT1G47570	AT3G60290
				AT1G47640	AT3G60370
				AT1G47710	AT3G60380
				AT1G47740	AT3G60390
				AT1G47750	AT3G60510
				AT1G47830	AT3G60530
				AT1G47870	AT3G60540
				AT1G47900	AT3G61100
				AT1G48030	AT3G61130
				AT1G48050	AT3G61220
				AT1G48090	AT3G61250
				AT1G48110	AT3G61380
				AT1G48140	AT3G61430
				AT1G48160	AT3G61470;AT5G28450
				AT1G48210	AT3G61490
				AT1G48240	AT3G61550
				AT1G48280	AT3G61780
				AT1G48300	AT3G61820
				AT1G48310	AT3G62040
				AT1G48320	AT3G62080
				AT1G48350	AT3G62390
				AT1G48360	AT3G62700
				AT1G48370	AT3G63130
				AT1G48410	AT3G63140
				AT1G48420	AT3G63160
				AT1G48430	AT3G63200
				AT1G48440	AT3G63300
				AT1G48450	AT3G63510
				AT1G48490	AT4G00150
				AT1G48550	AT4G00180
				AT1G48570	AT4G00200
				AT1G48620	AT4G00370
				AT1G48630	AT4G00400
				AT1G48650	AT4G00420
				AT1G48750;AT1G48760	AT4G00560
				AT1G48760	AT4G00570
				AT1G48790	AT4G00590
				AT1G48830	AT4G00700
				AT1G48840	AT4G00990
				AT1G48850	AT4G01050
				AT1G48860	AT4G01130
				AT1G48900	AT4G01430
				AT1G48920	AT4G01575
				AT1G48950	AT4G02020
				AT1G48960	AT4G02060
				AT1G48970	AT4G02280
				AT1G49040	AT4G02390
				AT1G49140;AT3G18410	AT4G02450
				AT1G49240	AT4G02530
				AT1G49300	AT4G02600
				AT1G49350	AT4G02610
				AT1G49380	AT4G02700
				AT1G49400	AT4G02770
				AT1G49410	AT4G03110
				AT1G49430	AT4G04640
				AT1G49480	AT4G04710;AT4G04720
				AT1G49590	AT4G04840
				AT1G49660	AT4G05180
				AT1G49670	AT4G05190
				AT1G49710	AT4G07410
				AT1G49740	AT4G08700;AT5G41160
				AT1G49760	AT4G09500
				AT1G49820	AT4G09560
				AT1G49850	AT4G09730
				AT1G49970	AT4G09890
				AT1G49980	AT4G09990
				AT1G50010	AT4G10060
				AT1G50020	AT4G10340
				AT1G50030	AT4G10470
				AT1G50110	AT4G10620
				AT1G50140	AT4G10955;AT4G10960
				AT1G50170	AT4G10955;AT4G10960
				AT1G50200	AT4G11050
				AT1G50290	AT4G11100
				AT1G50300	AT4G11280
				AT1G50320	AT4G11330
				AT1G50370	AT4G11450
				AT1G50380	AT4G11960
				AT1G50410	AT4G12110
				AT1G50420	AT4G12300
				AT1G50430	AT4G12390
				AT1G50480;AT2G12280;AT2G12200	AT4G12420
				AT1G50500	AT4G12460
				AT1G50570	AT4G12800
				AT1G50600	AT4G12830
				AT1G50620	AT4G12910
				AT1G50660	AT4G12980
				AT1G50670	AT4G13260
				AT1G50740	AT4G13600
				AT1G50920	AT4G13670
				AT1G51060	AT4G14010
				AT1G51160	AT4G14150
				AT1G51200	AT4G14440
				AT1G51360	AT4G14510
				AT1G51400	AT4G14570
				AT1G51450	AT4G14760
				AT1G51500	AT4G15160
				AT1G51510	AT4G15390
				AT1G51540	AT4G15430
				AT1G51580	AT4G15510
				AT1G51600	AT4G15560
				AT1G51610	AT4G15620
				AT1G51650	AT4G15630
				AT1G51680	AT4G15890
				AT1G51710	AT4G16120
				AT1G51720	AT4G16155
				AT1G51730	AT4G16410;AT4G16400
				AT1G51740	AT4G16447
				AT1G51760;AT1G51780	AT4G16515
				AT1G51980	AT4G17030
				AT1G52300	AT4G17190
				AT1G52310	AT4G17215
				AT1G52320	AT4G17340
				AT1G52340	AT4G17460
				AT1G52380	AT4G17600
				AT1G52420	AT4G17610
				AT1G52500	AT4G17695
				AT1G52600	AT4G17770
				AT1G52670	AT4G17880
				AT1G52720	AT4G17895
				AT1G52730	AT4G18230
				AT1G52740	AT4G18280
				AT1G52760	AT4G18480
				AT1G52930	AT4G18970
				AT1G52980	AT4G19010
				AT1G53000	AT4G19070
				AT1G53030	AT4G19170
				AT1G53050	AT4G19185
				AT1G53165	AT4G19660
				AT1G53170	AT4G20320
				AT1G53200	AT4G20430
				AT1G53210	AT4G20860
				AT1G53230;AT1G53233	AT4G20930
				AT1G53240	AT4G21310
				AT1G53280	AT4G21470
				AT1G53310	AT4G21510
				AT1G53320	AT4G22200
				AT1G53380	AT4G22280
				AT1G53400	AT4G22300
				AT1G53460	AT4G22530
				AT1G53500	AT4G22710;AT4G22690
				AT1G53510	AT4G22753
				AT1G53560	AT4G22756
				AT1G53570	AT4G22910
				AT1G53580	AT4G23180
				AT1G53590	AT4G23490
				AT1G53645	AT4G23570
				AT1G53670	AT4G23670
				AT1G53730	AT4G23690
				AT1G53770	AT4G23800
				AT1G53780;AT1G53750	AT4G23860
				AT1G53850	AT4G23980
				AT1G53910	AT4G24020
				AT1G54030	AT4G24140
				AT1G54080	AT4G24340;AT4G24350
				AT1G54090	AT4G24620
				AT1G54100	AT4G24750
				AT1G54110	AT4G24780
				AT1G54115	AT4G24810
				AT1G54130	AT4G25830
				AT1G54140	AT4G25910
				AT1G54150	AT4G26140
				AT1G54170	AT4G26220
				AT1G54250;AT3G59600	AT4G26370
				AT1G54270	AT4G26510
				AT1G54290	AT4G26555
				AT1G54320	AT4G26650
				AT1G54340	AT4G26760
				AT1G54350	AT4G27030
				AT1G54360	AT4G27060
				AT1G54370	AT4G27240
				AT1G54390	AT4G27270
				AT1G54410	AT4G27440
				AT1G54440	AT4G27654
				AT1G54490	AT4G27700
				AT1G54520	AT4G27760
				AT1G54570	AT4G28030
				AT1G54580;AT1G54630	AT4G28040
				AT1G54590;AT1G03140	AT4G28190
				AT1G54610	AT4G28220
				AT1G54680	AT4G28230
				AT1G54690	AT4G28310
				AT1G54710	AT4G28400
				AT1G54730	AT4G28706
				AT1G54770	AT4G28720
				AT1G54830	AT4G29030
				AT1G54850	AT4G29060
				AT1G54960	AT4G29080
				AT1G54990	AT4G29100
				AT1G55000	AT4G29220
				AT1G55020	AT4G29270
				AT1G55080	AT4G29360
				AT1G55090	AT4G29430
				AT1G55110	AT4G29530
				AT1G55130	AT4G29690
				AT1G55150	AT4G29700
				AT1G55170	AT4G30020
				AT1G55190	AT4G30400
				AT1G55210	AT4G30560
				AT1G55280	AT4G30610
				AT1G55310	AT4G30790
				AT1G55325	AT4G30820
				AT1G55330	AT4G30825
				AT1G55360	AT4G30860
				AT1G55460	AT4G30993
				AT1G55490	AT4G31020
				AT1G55510	AT4G31310
				AT1G55520	AT4G31330
				AT1G55530	AT4G31340
				AT1G55540	AT4G31360
				AT1G55590	AT4G31840
				AT1G55620	AT4G31910
				AT1G55680	AT4G31980
				AT1G55690	AT4G32360
				AT1G55805	AT4G32570
				AT1G55810	AT4G32870
				AT1G55830	AT4G33000
				AT1G55840	AT4G33220
				AT1G55860;AT1G70320	AT4G33460
				AT1G55890	AT4G33540
				AT1G55900	AT4G33550
				AT1G55930	AT4G33666
				AT1G55960	AT4G33960
				AT1G55970	AT4G34000
				AT1G56070	AT4G34138
				AT1G56090	AT4G34160
				AT1G56110	AT4G34215
				AT1G56140;AT1G56130;AT1G56120	AT4G34290
				AT1G56170	AT4G34610
				AT1G56200	AT4G34760
				AT1G56220	AT4G34830
				AT1G56280	AT4G34840
				AT1G56290	AT4G34950
				AT1G56330	AT4G34960
				AT1G56340	AT4G34970
				AT1G56450	AT4G34980
				AT1G56500	AT4G35050
				AT1G56560	AT4G35060
				AT1G56580	AT4G35150;AT4G35160
				AT1G56700	AT4G35250
				AT1G57540	AT4G35335
				AT1G57660;AT1G57860	AT4G35760
				AT1G57680	AT4G35990
				AT1G57720	AT4G36180
				AT1G57870	AT4G36250
				AT1G58030	AT4G36420
				AT1G58080	AT4G36660
				AT1G58100	AT4G36700
				AT1G58180	AT4G36790
				AT1G58200	AT4G36880
				AT1G58220	AT4G36890
				AT1G58230	AT4G37240
				AT1G58250	AT4G37310
				AT1G58350;AT1G09980	AT4G37450
				AT1G58360	AT4G37490
				AT1G58380;AT1G58684;AT1G59359;AT1G58983	AT4G37510
				AT1G58470	AT4G37630
				AT1G59077;AT1G17450;AT1G58766;AT1G59453	AT4G37750
				AT1G59520	AT4G37980
				AT1G59610	AT4G38020
				AT1G59750	AT4G38040
				AT1G59760	AT4G38080
				AT1G59820	AT4G38280;AT4G38330;AT2G45250
				AT1G59830	AT4G38300;AT4G38650
				AT1G59900	AT4G38400
				AT1G59910	AT4G38660
				AT1G60070	AT4G38700
				AT1G60080	AT4G38770
				AT1G60140	AT4G38840
				AT1G60200	AT4G38970
				AT1G60220	AT4G39330
				AT1G60420	AT4G39540
				AT1G60440	AT4G39675
				AT1G60490	AT4G39740
				AT1G60560	AT4G40060
				AT1G60650	AT5G01090
				AT1G60670	AT5G01180
				AT1G60710	AT5G01370
				AT1G60780	AT5G01610
				AT1G60810	AT5G01620
				AT1G60830	AT5G01890
				AT1G60850	AT5G01910
				AT1G60860	AT5G02120
				AT1G60890	AT5G02420
				AT1G60900	AT5G02550
				AT1G60940	AT5G02760
				AT1G60950	AT5G02820
				AT1G60995	AT5G02890
				AT1G61010	AT5G03050
				AT1G61040	AT5G03170
				AT1G61065	AT5G03320
				AT1G61140	AT5G03430
				AT1G61150	AT5G03630
				AT1G61250;AT1G11180	AT5G03650
				AT1G61370	AT5G03870
				AT1G61570	AT5G04000
				AT1G61620	AT5G04020
				AT1G61730	AT5G04160
				AT1G61770	AT5G04270
				AT1G61780	AT5G04510
				AT1G61790	AT5G04530
				AT1G61810	AT5G04870
				AT1G61850	AT5G05180
				AT1G61890	AT5G05250
				AT1G61900	AT5G05270
				AT1G61990	AT5G05740
				AT1G62020	AT5G05870
				AT1G62040	AT5G06280
				AT1G62200	AT5G06760
				AT1G62250	AT5G06770
				AT1G62380	AT5G06930
				AT1G62390	AT5G07220
				AT1G62430	AT5G07240
				AT1G62730	AT5G07460
				AT1G62740	AT5G07580
				AT1G62790	AT5G07590
				AT1G62830	AT5G07840
				AT1G62880	AT5G08010
				AT1G62960	AT5G08020
				AT1G62990	AT5G08030
				AT1G63000	AT5G08330
				AT1G63010	AT5G08335
				AT1G63050	AT5G09440
				AT1G63110	AT5G09480
				AT1G63120	AT5G09530
				AT1G63130	AT5G09630
				AT1G63170	AT5G09650
				AT1G63220	AT5G09820
				AT1G63240	AT5G09960
				AT1G63260	AT5G10400
				AT1G63290	AT5G10460
				AT1G63420	AT5G10470
				AT1G63640	AT5G10560
				AT1G63650	AT5G10690
				AT1G63660	AT5G11060
				AT1G63720	AT5G11510
				AT1G63770	AT5G11690
				AT1G63780	AT5G11720
				AT1G63800	AT5G12050
				AT1G63810	AT5G12110
				AT1G63830	AT5G12200
				AT1G63840	AT5G12250
				AT1G63900	AT5G12260
				AT1G63940	AT5G12350
				AT1G63970	AT5G12420
				AT1G63980	AT5G12430
				AT1G64040	AT5G12930
				AT1G64050	AT5G13140
				AT1G64090	AT5G13330
				AT1G64100;AT1G64105	AT5G13370;AT5G13360
				AT1G64140	AT5G13490
				AT1G64150	AT5G13510
				AT1G64190	AT5G13520
				AT1G64200	AT5G13580
				AT1G64230	AT5G13610
				AT1G64330	AT5G13630
				AT1G64350	AT5G13750
				AT1G64355	AT5G13840
				AT1G64390	AT5G13960
				AT1G64520	AT5G14130
				AT1G64550	AT5G14150
				AT1G64600	AT5G14370
				AT1G64630	AT5G14600
				AT1G64660	AT5G14610
				AT1G64720	AT5G14750
				AT1G64740	AT5G14790
				AT1G64750	AT5G14880
				AT1G64790	AT5G14920
				AT1G64810	AT5G14960
				AT1G64850	AT5G15160
				AT1G64880	AT5G15180
				AT1G64890	AT5G15230
				AT1G64900	AT5G15350
				AT1G64980	AT5G15410
				AT1G64990;AT4G27630	AT5G15510
				AT1G65010	AT5G15530
				AT1G65020	AT5G15580
				AT1G65070	AT5G15850
				AT1G65220	AT5G15860
				AT1G65260	AT5G15920
				AT1G65270	AT5G15930
				AT1G65280	AT5G16440
				AT1G65290	AT5G16590
				AT1G65295	AT5G16940
				AT1G65380	AT5G16970
				AT1G65410	AT5G17220
				AT1G65430	AT5G17330
				AT1G65440	AT5G17630
				AT1G65580	AT5G17760
				AT1G65650	AT5G17840
				AT1G65660	AT5G17860
				AT1G65700	AT5G17870
				AT1G65720	AT5G18570
				AT1G65820	AT5G18590
				AT1G65840	AT5G18690
				AT1G65930	AT5G18700;AT1G33940
				AT1G65980	AT5G19250
				AT1G66200	AT5G19600
				AT1G66240	AT5G19660
				AT1G66260	AT5G19730
				AT1G66330	AT5G19930
				AT1G66340	AT5G19940
				AT1G66410	AT5G19950
				AT1G66530	AT5G20140
				AT1G66580	AT5G20470;AT5G20490
				AT1G66670	AT5G20520
				AT1G66680	AT5G20540
				AT1G66740	AT5G20950
				AT1G66750	AT5G21060
				AT1G67070	AT5G22340
				AT1G67080	AT5G22370
				AT1G67230	AT5G22550
				AT1G67250	AT5G22620
				AT1G67280	AT5G23060
				AT1G67300	AT5G23130
				AT1G67310	AT5G23190
				AT1G67350	AT5G23210
				AT1G67360	AT5G23250
				AT1G67430	AT5G23390
				AT1G67440	AT5G23420
				AT1G67480	AT5G23430
				AT1G67530	AT5G23520
				AT1G67580	AT5G23710
				AT1G67730	AT5G23730
				AT1G67800	AT5G23820
				AT1G67820	AT5G23860
				AT1G67850	AT5G24090
				AT1G67930	AT5G24160
				AT1G67950	AT5G24165
				AT1G68000	AT5G24210
				AT1G68010	AT5G24420
				AT1G68020	AT5G24470
				AT1G68070	AT5G24520
				AT1G68080	AT5G24850
				AT1G68100	AT5G24950;AT5G24960
				AT1G68140	AT5G25050
				AT1G68160	AT5G25210
				AT1G68185	AT5G25480
				AT1G68220	AT5G25570
				AT1G68300	AT5G25610
				AT1G68370	AT5G26000;AT5G25980
				AT1G68440	AT5G26760
				AT1G68470	AT5G26790
				AT1G68530	AT5G26910
				AT1G68540	AT5G27000
				AT1G68550	AT5G27110
				AT1G68580	AT5G27140;AT5G27120
				AT1G68660	AT5G27240
				AT1G68670	AT5G27350
				AT1G68680	AT5G27490
				AT1G68720	AT5G27740
				AT1G68790	AT5G27820
				AT1G68820	AT5G27950
				AT1G68830	AT5G28040
				AT1G68920	AT5G29000
				AT1G69010	AT5G30490
				AT1G69040	AT5G33280
				AT1G69070	AT5G33290
				AT1G69200	AT5G33300
				AT1G69220	AT5G34940
				AT1G69250	AT5G35220;AT5G35210
				AT1G69270	AT5G35790
				AT1G69295	AT5G35840
				AT1G69340	AT5G36790;AT5G36700
				AT1G69390	AT5G37670
				AT1G69410	AT5G37770
				AT1G69450	AT5G37830
				AT1G69510	AT5G38110
				AT1G69620	AT5G38150
				AT1G69640	AT5G38290
				AT1G69670	AT5G38690
				AT1G69680	AT5G38990;AT5G39000
				AT1G69740	AT5G39250
				AT1G69750;AT1G66590	AT5G39320
				AT1G69770	AT5G39760
				AT1G69800	AT5G39790
				AT1G69830	AT5G39900
				AT1G69840	AT5G39940
				AT1G69850	AT5G39990
				AT1G69935	AT5G40080;AT5G39800
				AT1G69950	AT5G40380
				AT1G69960	AT5G40540
				AT1G69980	AT5G40690
				AT1G70160	AT5G40710
				AT1G70190	AT5G40780
				AT1G70300	AT5G40890
				AT1G70310	AT5G40980
				AT1G70330	AT5G41040
				AT1G70350	AT5G41060
				AT1G70360	AT5G41070
				AT1G70480	AT5G41180
				AT1G70490	AT5G41260
				AT1G70530	AT5G41600
				AT1G70570	AT5G41800
				AT1G70580	AT5G41880
				AT1G70590	AT5G42070
				AT1G70600;AT1G23290	AT5G42320
				AT1G70610	AT5G42420
				AT1G70620	AT5G42750
				AT1G70660	AT5G43020
				AT1G70670;AT1G70680	AT5G43720
				AT1G70730	AT5G43750
				AT1G70770	AT5G43910
				AT1G70780	AT5G44070
				AT1G70790	AT5G44260
				AT1G71010	AT5G44380
				AT1G71030	AT5G44410
				AT1G71040	AT5G44560
				AT1G71090	AT5G44650
				AT1G71130	AT5G45040
				AT1G71170	AT5G45510
				AT1G71190	AT5G45560
				AT1G71260	AT5G45650
				AT1G71270;AT1G71300	AT5G45670
				AT1G71310	AT5G45940
				AT1G71340	AT5G45950
				AT1G71350	AT5G46160
				AT1G71410	AT5G46230
				AT1G71430	AT5G46570
				AT1G71480	AT5G46580
				AT1G71695	AT5G47110
				AT1G71720	AT5G47190
				AT1G71730	AT5G47240
				AT1G71770	AT5G47360
				AT1G71780	AT5G47370
				AT1G71790	AT5G47420
				AT1G71800	AT5G47640
				AT1G71810	AT5G47760
				AT1G71820	AT5G47910
				AT1G71840	AT5G48300
				AT1G71860	AT5G48330
				AT1G71940	AT5G48360
				AT1G71950	AT5G48370
				AT1G71980	AT5G48450
				AT1G72020	AT5G48460
				AT1G72030	AT5G48480
				AT1G72040	AT5G48485
				AT1G72050	AT5G48520
				AT1G72090	AT5G48560
				AT1G72150	AT5G48600
				AT1G72160	AT5G48840
				AT1G72170	AT5G48900
				AT1G72175	AT5G48940
				AT1G72190	AT5G49030
				AT1G72310	AT5G49160
				AT1G72320	AT5G49170
				AT1G72340	AT5G49350
				AT1G72370	AT5G49410
				AT1G72390	AT5G49680
				AT1G72420	AT5G49700
				AT1G72440	AT5G49810
				AT1G72480	AT5G50000
				AT1G72550	AT5G50340
				AT1G72650	AT5G50375
				AT1G72680	AT5G50420
				AT1G72700	AT5G51010
				AT1G72710	AT5G51050
				AT1G72750	AT5G51350
				AT1G72770	AT5G51460
				AT1G72820	AT5G51560
				AT1G72990	AT5G51600
				AT1G73020	AT5G51750
				AT1G73030	AT5G51890
				AT1G73060	AT5G51910
				AT1G73080	AT5G52030
				AT1G73177	AT5G52060
				AT1G73180	AT5G52100
				AT1G73200	AT5G52220
				AT1G73230	AT5G52300
				AT1G73240	AT5G52550
				AT1G73390	AT5G52810
				AT1G73430	AT5G52970
				AT1G73440	AT5G53160
				AT1G73460;AT1G73450	AT5G53170
				AT1G73470	AT5G53370
				AT1G73540	AT5G53490
				AT1G73590	AT5G53880
				AT1G73650	AT5G54270
				AT1G73655	AT5G54630
				AT1G73720	AT5G54690
				AT1G73730	AT5G54880
				AT1G73790	AT5G54970
				AT1G73820	AT5G55200
				AT1G73840	AT5G55230
				AT1G73920	AT5G55500
				AT1G73940	AT5G55520
				AT1G73960	AT5G55540
				AT1G73970	AT5G55730
				AT1G73980	AT5G55830
				AT1G73990	AT5G55970
				AT1G74020	AT5G56220
				AT1G74030	AT5G56580
				AT1G74060;AT1G74050	AT5G56590
				AT1G74160	AT5G56600
				AT1G74170	AT5G56790
				AT1G74210	AT5G57090
				AT1G74230	AT5G57180
				AT1G74260	AT5G57230
				AT1G74270	AT5G57345
				AT1G74320	AT5G57440
				AT1G74340	AT5G57590
				AT1G74370	AT5G57700
				AT1G74380	AT5G57785
				AT1G74410	AT5G57970
				AT1G74520	AT5G58140
				AT1G74530	AT5G58470
				AT1G74560	AT5G58480
				AT1G74640	AT5G58510
				AT1G74680	AT5G58560
				AT1G74690	AT5G58800
				AT1G74720	AT5G58860
				AT1G74730	AT5G58960
				AT1G74780	AT5G59240
				AT1G74840	AT5G59320
				AT1G74860	AT5G59380
				AT1G74920	AT5G59500
				AT1G74950	AT5G60630
				AT1G74960	AT5G60750
				AT1G75020	AT5G61030
				AT1G75140	AT5G61040
				AT1G75170	AT5G61060
				AT1G75210	AT5G61130
				AT1G75220	AT5G61560
				AT1G75270	AT5G62070
				AT1G75280	AT5G62220
				AT1G75310	AT5G62500
				AT1G75330	AT5G62630
				AT1G75350	AT5G62840
				AT1G75390	AT5G63010
				AT1G75420	AT5G63050
				AT1G75440	AT5G63140
				AT1G75450	AT5G63180
				AT1G75510	AT5G63310
				AT1G75560	AT5G63590
				AT1G75660	AT5G63650
				AT1G75670	AT5G63920
				AT1G75680	AT5G63930
				AT1G75730	AT5G63990
				AT1G75750	AT5G64040
				AT1G75760	AT5G64460
				AT1G75800	AT5G64470
				AT1G75810	AT5G64560
				AT1G75850	AT5G64572;AT5G64570
				AT1G75860	AT5G64600
				AT1G75950	AT5G64860
				AT1G75990	AT5G64880
				AT1G76010	AT5G64940
				AT1G76020	AT5G65010
				AT1G76030;AT1G20260	AT5G65020
				AT1G76090	AT5G65040
				AT1G76130	AT5G65250
				AT1G76140	AT5G65370
				AT1G76150	AT5G65390
				AT1G76160	AT5G65420
				AT1G76170	AT5G65530
				AT1G76180	AT5G65890
				AT1G76200	AT5G66070
				AT1G76300	AT5G66330
				AT1G76320	AT5G66400
				AT1G76350	AT5G66530
				AT1G76380	AT5G66560
				AT1G76450	AT5G66570
				AT1G76460	AT5G66590
				AT1G76490	AT5G66750
				AT1G76510	AT5G67160
				AT1G76550	AT5G67210
				AT1G76570	AT5G67270
				AT1G76580	AT5G67280
				AT1G76660	ATCG00350
				AT1G76670	ATCG00640
				AT1G76700	ATCG01060
				AT1G76760	ATMG01000
				AT1G76810	no match
				AT1G76820	no match
				AT1G76850	no match
				AT1G76860	no match
				AT1G76900	no match
				AT1G76920	no match
				AT1G76940	no match
				AT1G76990	no match
				AT1G77000	no match
				AT1G77090	no match
				AT1G77120	no match
				AT1G77130	no match
				AT1G77180	no match
				AT1G77220
				AT1G77260
				AT1G77370
				AT1G77410
				AT1G77440
				AT1G77470
				AT1G77480
				AT1G77510
				AT1G77540
				AT1G77590
				AT1G77670
				AT1G77710
				AT1G77740
				AT1G77750
				AT1G77760
				AT1G77770
				AT1G77800
				AT1G77840
				AT1G77850
				AT1G77890
				AT1G77930
				AT1G77940
				AT1G78010
				AT1G78040
				AT1G78050
				AT1G78080
				AT1G78130
				AT1G78140
				AT1G78150
				AT1G78200
				AT1G78240
				AT1G78280
				AT1G78300
				AT1G78380
				AT1G78420
				AT1G78560
				AT1G78570
				AT1G78580
				AT1G78600
				AT1G78630
				AT1G78680
				AT1G78690
				AT1G78700
				AT1G78800
				AT1G78810
				AT1G78890
				AT1G78895
				AT1G78900
				AT1G78920
				AT1G79040
				AT1G79050
				AT1G79090
				AT1G79150
				AT1G79160
				AT1G79190
				AT1G79200
				AT1G79210
				AT1G79230
				AT1G79260
				AT1G79280
				AT1G79340
				AT1G79360
				AT1G79380
				AT1G79390
				AT1G79440
				AT1G79460
				AT1G79530;AT1G16300
				AT1G79550
				AT1G79610
				AT1G79650
				AT1G79660
				AT1G79690
				AT1G79730
				AT1G79750
				AT1G79810
				AT1G79830
				AT1G79850
				AT1G79870
				AT1G79880
				AT1G79930;AT1G79920
				AT1G79940
				AT1G79950
				AT1G79970
				AT1G79975
				AT1G80020
				AT1G80040
				AT1G80050
				AT1G80070
				AT1G80210;AT3G06820
				AT1G80260;AT1G20570
				AT1G80270
				AT1G80350
				AT1G80360
				AT1G80380
				AT1G80400
				AT1G80460
				AT1G80480
				AT1G80500
				AT1G80530
				AT1G80560
				AT1G80570
				AT1G80600
				AT1G80620
				AT1G80670
				AT1G80700;AT1G80980
				AT1G80750
				AT1G80780
				AT1G80790
				AT1G80830
				AT1G80860
				AT1G80900
				AT1G80910
				AT1G80920
				AT1G80930
				AT1G80940
				AT1G80950
				AT2G01060
				AT2G01090
				AT2G01100
				AT2G01110
				AT2G01140
				AT2G01190
				AT2G01220
				AT2G01250
				AT2G01270
				AT2G01320
				AT2G01330
				AT2G01350
				AT2G01400
				AT2G01410
				AT2G01450
				AT2G01470
				AT2G01490
				AT2G01600
				AT2G01650
				AT2G01680
				AT2G01710
				AT2G01720
				AT2G01820
				AT2G01830
				AT2G01850
				AT2G01910
				AT2G01970
				AT2G01980
				AT2G02040
				AT2G02050
				AT2G02070
				AT2G02080
				AT2G02090
				AT2G02100
				AT2G02130
				AT2G02160
				AT2G02170
				AT2G02180
				AT2G02220
				AT2G02230
				AT2G02370
				AT2G02390
				AT2G02400
				AT2G02470
				AT2G02510
				AT2G02560
				AT2G02570
				AT2G02710
				AT2G02760
				AT2G02780
				AT2G02800
				AT2G02810
				AT2G02860
				AT2G02870
				AT2G02880
				AT2G02960
				AT2G02970
				AT2G03050
				AT2G03070
				AT2G03120
				AT2G03150
				AT2G03220
				AT2G03270
				AT2G03280
				AT2G03390
				AT2G03430
				AT2G03470
				AT2G03510
				AT2G03670
				AT2G03680
				AT2G03690
				AT2G03730
				AT2G03780
				AT2G03820
				AT2G03870
				AT2G03890
				AT2G04030
				AT2G04230
				AT2G04240
				AT2G04280
				AT2G04350
				AT2G04360
				AT2G04390;AT5G04800;AT2G05220
				AT2G04400
				AT2G04410
				AT2G04520
				AT2G04530
				AT2G04540
				AT2G04550
				AT2G04630
				AT2G04690
				AT2G04700
				AT2G04740
				AT2G04880
				AT2G04900
				AT2G04940
				AT2G05050;AT3G27140;AT4G08260;AT2G30020
				AT2G05170
				AT2G05250;AT2G05230
				AT2G05320
				AT2G05590
				AT2G05620
				AT2G05630
				AT2G05710
				AT2G05755
				AT2G05790
				AT2G05840;AT5G35590
				AT2G05920
				AT2G05990
				AT2G06010
				AT2G06210
				AT2G06530
				AT2G06925
				AT2G06990
				AT2G07050
				AT2G07340
				AT2G07360
				AT2G07680
				AT2G07751;ATMG00990
				AT2G07783;ATMG00830
				AT2G10950
				AT2G11000
				AT2G11520
				AT2G11910
				AT2G12400
				AT2G12550
				AT2G13290
				AT2G13360
				AT2G13370
				AT2G13440
				AT2G13540
				AT2G13560
				AT2G13610
				AT2G13790;AT2G13800
				AT2G13840
				AT2G14050
				AT2G14120
				AT2G14260
				AT2G14460
				AT2G14520
				AT2G14720;AT2G14740
				AT2G14750
				AT2G14835
				AT2G14910
				AT2G15000
				AT2G15230
				AT2G15240
				AT2G15270
				AT2G15290
				AT2G15400;AT2G15430
				AT2G15570
				AT2G15690
				AT2G15695
				AT2G15860
				AT2G15890
				AT2G15900
				AT2G16070
				AT2G16090
				AT2G16280
				AT2G16430
				AT2G16460
				AT2G16480
				AT2G16500
				AT2G16510
				AT2G16570
				AT2G16600
				AT2G16640
				AT2G16660
				AT2G16700
				AT2G16710
				AT2G16760
				AT2G16780
				AT2G16800
				AT2G16850;AT4G35100
				AT2G16860
				AT2G16880
				AT2G16920
				AT2G16930;AT5G15220
				AT2G16940
				AT2G16950
				AT2G17030
				AT2G17120
				AT2G17190;AT2G17200
				AT2G17220
				AT2G17230
				AT2G17240
				AT2G17250
				AT2G17265
				AT2G17360
				AT2G17370
				AT2G17380
				AT2G17390
				AT2G17410
				AT2G17440
				AT2G17480
				AT2G17510
				AT2G17520
				AT2G17530
				AT2G17560
				AT2G17570
				AT2G17640
				AT2G17700
				AT2G17710
				AT2G17720
				AT2G17730
				AT2G17760
				AT2G17790
				AT2G17800
				AT2G17840
				AT2G17870
				AT2G17930
[truncated: 4,894 more rows]

## Sheet: Ruuska et al., Pl Cell, 2002
List of seed expressed mRNA reported by Ruuska et al., Pl Cell, 2002.
	82 genes common to Column A and B (see Col C for list)
	FC <2. Unhighlighted cells show genes with FC>2 ; FC=Fold Change between 5-13 days after fertilization (DAF) compared to 9-10 DAF.
351 At genes in network	Ruuska et al. seed expressed gene list	Short list of 82 At genes in network that are present in Ruuska et al.	Col B showing genes with FC>or<2	Col B sorted by FC>2 and <2
AT1G01720	At1G01090	AT1G01720	At1G01090	At1G01090
AT1G03310	At1G01120	AT1G03310	At1G01120	At1G01220
AT1G03670	At1G01140	AT1G04690	At1G01140	At1G01300
AT1G03880	At1G01160	AT1G09640	At1G01160	At1G01550
AT1G04690	At1G01220	AT1G10210	At1G01220	At1G01730
AT1G04770	At1G01300	AT1G11720	At1G01300	At1G02130
AT1G05010	At1G01320	AT1G12240	At1G01320	At1G02140
AT1G05690	At1G01480	AT1G14400	At1G01480	At1G02500
AT1G06160	At1G01550	AT1G18080	At1G01550	At1G02700
AT1G06890	At1G01620	AT1G22920	At1G01620	At1G02770
AT1G07370	At1G01650	AT1G25560	At1G01650	At1G02780
AT1G09240	At1G01710	AT1G30230	At1G01710	At1G02930
AT1G09640	At1G01720	AT1G44110	At1G01720	At1G03030
AT1G09960	At1G01730	AT1G48630	At1G01730	At1G03130
AT1G10170	At1G01960	AT1G54100	At1G01960	At1G03420
AT1G10210	At1G02080	AT1G57720	At1G02080	At1G03680
AT1G10290	At1G02130	AT1G61800	At1G02130	At1G03780
AT1G10430	At1G02140	AT1G63650	At1G02140	At1G03920
AT1G11720	At1G02150	AT1G77670	At1G02150	At1G04690
AT1G11900	At1G02200	AT1G78420	At1G02200	At1G04820
AT1G12240	At1G02300	AT1G79500	At1G02300	At1G04940
AT1G12760	At1G02500	AT2G05830	At1G02500	At1G05450
AT1G12840	At1G02690	AT2G18960	At1G02690	At1G06450
AT1G14400	At1G02700	AT2G24270	At1G02700	At1G06460
AT1G14710	At1G02740	AT2G24420	At1G02740	At1G06570
AT1G16340	At1G02770	AT2G24570	At1G02770	At1G07010
AT1G16720	At1G02780	AT2G33150	At1G02780	At1G07080
AT1G18080	At1G02850	AT2G35530	At1G02850	At1G07310
AT1G20810	At1G02890	AT2G35840	At1G02890	At1G07320
AT1G21440	At1G02930	AT2G37550	At1G02930	At1G07360
AT1G22040	At1G03030	AT2G44620	At1G03030	At1G07480
AT1G22240	At1G03060	AT3G02875	At1G03060	At1G07700
AT1G22410	At1G03130	AT3G03250	At1G03130	At1G07750
AT1G22920	At1G03140	AT3G05500	At1G03140	At1G07770
AT1G24260	At1G03210	AT3G08510	At1G03210	At1G07890
AT1G25560	At1G03310	AT3G15210	At1G03310	At1G07940
AT1G26310	At1G03420	AT3G15670	At1G03420	At1G08200
AT1G27450	At1G03680	AT3G17850	At1G03680	At1G08630
AT1G27461	At1G03780	AT3G20770	At1G03780	At1G09230
AT1G28300	At1G03860	AT3G20800	At1G03860	At1G09380
AT1G30230	At1G03920	AT3G21720	At1G03920	At1G09390
AT1G30380	At1G04120	AT3G22640	At1G04120	At1G09500
AT1G31260	At1G04140	AT3G24650	At1G04140	At1G09640
AT1G32150	At1G04170	AT3G29320	At1G04170	At1G09970
AT1G32210	At1G04300	AT3G46970	At1G04300	At1G10670
AT1G32430	At1G04310	AT3G50820	At1G04310	At1G10720
AT1G33260	At1G04440	AT3G58500	At1G04440	At1G10760
AT1G33720	At1G04510	AT4G00450	At1G04510	At1G10870
AT1G34460	At1G04690	AT4G00720	At1G04690	At1G10950
AT1G34780	At1G04710	AT4G02640	At1G04710	At1G10960
AT1G42550	At1G04790	AT4G03430	At1G04790	At1G11170
AT1G43700	At1G04820	AT4G11260	At1G04820	At1G11480
AT1G44110	At1G04850	AT4G15210	At1G04850	At1G11860
AT1G44900	At1G04880	AT4G15530	At1G04880	At1G12010
AT1G47390	At1G04940	AT4G16370	At1G04940	At1G12050
AT1G47640	At1G04970	AT4G18240	At1G04970	At1G12230
AT1G48630	At1G05000	AT4G30190	At1G05000	At1G12270
AT1G48860	At1G05160	AT4G31340	At1G05160	At1G12440
AT1G51420	At1G05450	AT4G32000	At1G05450	At1G12810
AT1G54100	At1G05510	AT4G32260	At1G05510	At1G12920
AT1G55550	At1G05520	AT4G33150	At1G05520	At1G13080
AT1G56430	At1G05830	AT4G34890	At1G05830	At1G13460
AT1G56560	At1G06000	AT4G38970	At1G06000	At1G14380
AT1G56700	At1G06040	AT5G02230	At1G06040	At1G14400
AT1G57720	At1G06090	AT5G03300	At1G06090	At1G14580
AT1G59580	At1G06110	AT5G05010	At1G06110	At1G15020
AT1G59610	At1G06360	AT5G06150	At1G06360	At1G15180
AT1G59830	At1G06450	AT5G11860	At1G06450	At1G15200
AT1G60070	At1G06460	AT5G16730	At1G06460	At1G15290
AT1G60900	At1G06520	AT5G18670	At1G06520	At1G15330
AT1G61800	At1G06570	AT5G22510	At1G06570	At1G15500
AT1G62660	At1G06630	AT5G35460	At1G06630	At1G15690
AT1G63170	At1G06820	AT5G36160	At1G06820	At1G15750
AT1G63220	At1G07010	AT5G37770	At1G07010	At1G15820
AT1G63650	At1G07040	AT5G42740	At1G07040	At1G15830
AT1G66200	At1G07080	AT5G48300	At1G07080	At1G15950
AT1G66400	At1G07210	AT5G53460	At1G07210	At1G16560
AT1G67890	At1G07310	AT5G56010	At1G07310	At1G17220
AT1G68050	At1G07320	AT5G56030	At1G07320	At1G17420
AT1G68840	At1G07350	AT5G57870	At1G07350	At1G17810
AT1G69120	At1G07360	AT5G60600	At1G07360	At1G17840
AT1G69830	At1G07480	AT5G67500	At1G07480	At1G18070
AT1G70820	At1G07510		At1G07510	At1G18270
AT1G71230	At1G07530		At1G07530	At1G19180
AT1G73370	At1G07700		At1G07700	At1G19360
AT1G74240	At1G07750		At1G07750	At1G19570
AT1G74920	At1G07770		At1G07770	At1G19680
AT1G76660	At1G07870		At1G07870	At1G19900
AT1G77060	At1G07890		At1G07890	At1G20200
AT1G77670	At1G07940		At1G07940	At1G20380
AT1G78420	At1G07950		At1G07950	At1G21310
AT1G79500	At1G08010		At1G08010	At1G21670
AT1G80570	At1G08060		At1G08060	At1G22710
AT1G80840	At1G08200		At1G08200	At1G22800
AT2G01110	At1G08370		At1G08370	At1G23190
AT2G02760	At1G08470		At1G08470	At1G23200
AT2G02860	At1G08510		At1G08510	At1G23890
AT2G05830	At1G08570		At1G08570	At1G23950
AT2G14210	At1G08630		At1G08630	At1G25170
AT2G14580	At1G08710		At1G08710	At1G25540
AT2G14610	At1G08810		At1G08810	At1G26630
AT2G14710	At1G08980		At1G08980	At1G27040
AT2G17550	At1G09070		At1G09070	At1G27510
AT2G18110	At1G09130		At1G09130	At1G27680
AT2G18960	At1G09230		At1G09230	At1G28100
AT2G19500	At1G09380		At1G09380	At1G28200
AT2G20890	At1G09390		At1G09390	At1G28240
AT2G21130	At1G09490		At1G09490	At1G28400
AT2G21330	At1G09500		At1G09500	At1G28520
AT2G22540	At1G09550		At1G09550	At1G29050
AT2G24270	At1G09560		At1G09560	At1G29400
AT2G24420	At1G09570		At1G09570	At1G29880
AT2G24570	At1G09580		At1G09580	At1G29910
AT2G25220	At1G09640		At1G09640	At1G29920
AT2G26300	At1G09780		At1G09780	At1G29930
AT2G27050	At1G09950		At1G09950	At1G30120
AT2G28440	At1G09970		At1G09970	At1G30530
AT2G29570	At1G10120		At1G10120	At1G31420
AT2G30460	At1G10210		At1G10210	At1G31850
AT2G31230	At1G10640		At1G10640	At1G32790
AT2G33150	At1G10670		At1G10670	At1G32920
AT2G35520	At1G10720		At1G10720	At1G33360
AT2G35530	At1G10760		At1G10760	At1G34320
AT2G35840	At1G10830		At1G10830	At1G36280
AT2G35900	At1G10870		At1G10870	At1G41880
AT2G36190	At1G10950		At1G10950	At1G42440
AT2G36270	At1G10960		At1G10960	At1G42970
AT2G36950	At1G11170		At1G11170	At1G43190
AT2G37550	At1G11260		At1G11260	At1G43710
AT2G38460	At1G11330		At1G11330	At1G43800
AT2G39300	At1G11480		At1G11480	At1G44575
AT2G39730	At1G11650		At1G11650	At1G47260
AT2G39930	At1G11680		At1G11680	At1G47490
AT2G40170	At1G11720		At1G11720	At1G48110
AT2G40840	At1G11840		At1G11840	At1G48410
AT2G41240	At1G11860		At1G11860	At1G48830
AT2G42130	At1G11910		At1G11910	At1G48850
AT2G42500	At1G11960		At1G11960	At1G48920
AT2G43820	At1G12000		At1G12000	At1G49050
AT2G43840	At1G12010		At1G12010	At1G49430
AT2G44620	At1G12050		At1G12050	At1G49730
AT2G45300	At1G12230		At1G12230	At1G50010
AT2G45550	At1G12240		At1G12240	At1G51350
AT2G45560	At1G12270		At1G12270	At1G51680
AT2G45570	At1G12300		At1G12300	At1G52150
AT2G45580	At1G12330		At1G12330	At1G53240
AT2G45650	At1G12440		At1G12440	At1G53300
AT2G46140	At1G12470		At1G12470	At1G53500
AT2G46420	At1G12550		At1G12550	At1G53910
AT2G46680	At1G12680		At1G12680	At1G54320
AT2G47060	At1G12810		At1G12810	At1G54580
AT3G01180	At1G12850		At1G12850	At1G54610
AT3G01490	At1G12910		At1G12910	At1G54630
AT3G02520	At1G12920		At1G12920	At1G54830
AT3G02875	At1G13080		At1G13080	At1G54860
AT3G02930	At1G13160		At1G13160	At1G55500
AT3G03250	At1G13350		At1G13350	At1G55670
AT3G04380	At1G13440		At1G13440	At1G55840
AT3G05500	At1G13460		At1G13460	At1G55890
AT3G06620	At1G13560		At1G13560	At1G56070
AT3G07650	At1G13570		At1G13570	At1G56220
AT3G08510	At1G13740		At1G13740	At1G56580
AT3G09820	At1G13820		At1G13820	At1G58220
AT3G09920	At1G14170		At1G14170	At1G58290
AT3G10500	At1G14260		At1G14260	At1G59900
AT3G11440	At1G14320		At1G14320	At1G61140
AT3G11520	At1G14380		At1G14380	At1G61670
AT3G12630	At1G14400		At1G14400	At1G61690
AT3G15210	At1G14460		At1G14460	At1G61800
AT3G15670	At1G14570		At1G14570	At1G62080
AT3G16580	At1G14580		At1G14580	At1G62290
AT3G17600	At1G14610		At1G14610	At1G62480
AT3G17850	At1G14650		At1G14650	At1G62500
AT3G18130	At1G14740		At1G14740	At1G62640
AT3G20440	At1G14830		At1G14830	At1G62710
AT3G20570	At1G14970		At1G14970	At1G62740
AT3G20770	At1G15020		At1G15020	At1G63020
AT3G20800	At1G15070		At1G15070	At1G63430
AT3G20970	At1G15140		At1G15140	At1G63690
AT3G21720	At1G15180		At1G15180	At1G64350
AT3G22640	At1G15200		At1G15200	At1G64550
AT3G23670	At1G15280		At1G15280	At1G64580
AT3G23920	At1G15290		At1G15290	At1G64660
AT3G24010	At1G15330		At1G15330	At1G65020
AT3G24650	At1G15340		At1G15340	At1G65090
AT3G29010	At1G15430		At1G15430	At1G65290
AT3G29130	At1G15500		At1G15500	At1G65670
AT3G29320	At1G15570		At1G15570	At1G65880
AT3G43190	At1G15690		At1G15690	At1G65930
AT3G44620	At1G15740		At1G15740	At1G65980
AT3G45590	At1G15750		At1G15750	At1G66260
AT3G46970	At1G15780		At1G15780	At1G67090
AT3G46980	At1G15820		At1G15820	At1G67100
AT3G48750	At1G15830		At1G15830	At1G67340
AT3G49190	At1G15910		At1G15910	At1G67730
AT3G49200	At1G15950		At1G15950	At1G67740
AT3G49210	At1G16040		At1G16040	At1G68120
AT3G50820	At1G16190		At1G16190	At1G68170
AT3G52600	At1G16210		At1G16210	At1G68380
AT3G53710	At1G16470		At1G16470	At1G68530
AT3G54030	At1G16520		At1G16520	At1G68580
AT3G54340	At1G16560		At1G16560	At1G69200
AT3G54620	At1G16610		At1G16610	At1G69670
AT3G55060	At1G16890		At1G16890	At1G69850
AT3G55940	At1G16970		At1G16970	At1G70310
AT3G56850	At1G17060		At1G17060	At1G70320
AT3G56970	At1G17100		At1G17100	At1G70330
AT3G56980	At1G17140		At1G17140	At1G70770
AT3G58010	At1G17190		At1G17190	At1G71695
AT3G58500	At1G17220		At1G17220	At1G72190
AT3G59420	At1G17420		At1G17420	At1G72560
AT3G60320	At1G17430		At1G17430	At1G72710
AT3G61700	At1G17650		At1G17650	At1G72880
AT3G61890	At1G17720		At1G17720	At1G73080
AT3G63470	At1G17810		At1G17810	At1G73180
AT4G00050	At1G17840		At1G17840	At1G73190
AT4G00450	At1G18070		At1G18070	At1G73210
AT4G00490	At1G18080		At1G18080	At1G74050
AT4G00720	At1G18100		At1G18100	At1G74210
AT4G02280	At1G18190		At1G18190	At1G74230
AT4G02640	At1G18270		At1G18270	At1G74960
AT4G02770	At1G18840		At1G18840	At1G75280
AT4G03430	At1G19000		At1G19000	At1G75380
AT4G03460	At1G19120		At1G19120	At1G75440
AT4G03500	At1G19170		At1G19170	At1G75660
AT4G04020	At1G19180		At1G19180	At1G75680
AT4G08840	At1G19360		At1G19360	At1G75950
AT4G08930	At1G19400		At1G19400	At1G76090
AT4G10390	At1G19570		At1G19570	At1G76140
AT4G11260	At1G19660		At1G19660	At1G76160
AT4G11880	At1G19680		At1G19680	At1G76290
AT4G14150	At1G19800		At1G19800	At1G76450
AT4G14710	At1G19900		At1G19900	At1G76600
AT4G14716	At1G20100		At1G20100	At1G76670
AT4G15210	At1G20200		At1G20200	At1G76710
AT4G15530	At1G20330		At1G20330	At1G76850
AT4G16143	At1G20380		At1G20380	At1G76990
AT4G16370	At1G20410		At1G20410	At1G77120
AT4G17090	At1G20500		At1G20500	At1G77440
AT4G17100	At1G20540		At1G20540	At1G77520
AT4G17510	At1G20560		At1G20560	At1G77610
AT4G18240	At1G20620		At1G20620	At1G77840
AT4G18960	At1G20630		At1G20630	At1G78040
AT4G19200	At1G20690		At1G20690	At1G78080
AT4G19720	At1G20960		At1G20960	At1G78580
AT4G19750	At1G21070		At1G21070	At1G78900
AT4G19760	At1G21080		At1G21080	At1G79040
AT4G19800	At1G21200		At1G21200	At1G79230
AT4G19810	At1G21310		At1G21310	At1G79440
AT4G19820	At1G21500		At1G21500	At1G79550
AT4G22240	At1G21610		At1G21610	At1G79690
AT4G22950	At1G21660		At1G21660	At1G79950
AT4G23570	At1G21670		At1G21670	At1G79970
AT4G24060	At1G21680		At1G21680	At1G80090
AT4G24590	At1G21710		At1G21710	At1G80110
AT4G24620	At1G21730		At1G21730	At2G01850
AT4G25000	At1G21740		At1G21740	At2G02070
AT4G25160	At1G21750		At1G21750	At2G02120
AT4G28610	At1G22060		At1G22060	At2G02160
AT4G29230	At1G22160		At1G22160	At2G02570
AT4G29740	At1G22170		At1G22170	At2G03240
AT4G30190	At1G22430		At1G22430	At2G03890
AT4G31340	At1G22710		At1G22710	At2G05250
AT4G31550	At1G22770		At1G22770	At2G05920
AT4G32000	At1G22800		At1G22800	At2G05990
AT4G32260	At1G22920		At1G22920	At2G06520
AT4G32400	At1G23010		At1G23010	At2G07050
AT4G32600	At1G23190		At1G23190	At2G07170
AT4G33150	At1G23200		At1G23200	At2G10940
AT4G34700	At1G23310		At1G23310	At2G13270
AT4G34840	At1G23710		At1G23710	At2G13810
AT4G34890	At1G23820		At1G23820	At2G14120
AT4G34900	At1G23890		At1G23890	At2G14170
AT4G38740	At1G23950		At1G23950	At2G14740
AT4G38970	At1G23960		At1G23960	At2G15280
AT5G02230	At1G23980		At1G23980	At2G15290
AT5G03300	At1G24360		At1G24360	At2G15530
AT5G03570	At1G24510		At1G24510	At2G17190
AT5G03650	At1G24530		At1G24530	At2G18440
AT5G04360	At1G25170		At1G25170	At2G19080
AT5G04410	At1G25190		At1G25190	At2G19800
AT5G04950	At1G25280		At1G25280	At2G20040
AT5G05010	At1G25470		At1G25470	At2G20060
AT5G06100	At1G25490		At1G25490	At2G20420
AT5G06150	At1G25530		At1G25530	At2G20760
AT5G06690	At1G25540		At1G25540	At2G21230
AT5G08370	At1G25560		At1G25560	At2G21520
AT5G10440	At1G26110		At1G26110	At2G21580
AT5G11270	At1G26450		At1G26450	At2G21600
AT5G11860	At1G26560		At1G26560	At2G21790
AT5G13710	At1G26580		At1G26580	At2G22620
AT5G16260	At1G26630		At1G26630	At2G22670
AT5G16730	At1G26670		At1G26670	At2G23120
AT5G17990	At1G26680		At1G26680	At2G23450
AT5G18670	At1G26920		At1G26920	At2G23760
AT5G19220	At1G27040		At1G27040	At2G24420
AT5G20240	At1G27100		At1G27100	At2G24820
AT5G20280	At1G27310		At1G27310	At2G25180
AT5G20830	At1G27430		At1G27430	At2G25450
AT5G22510	At1G27460		At1G27460	At2G25490
AT5G24300	At1G27470		At1G27470	At2G25520
AT5G25940	At1G27510		At1G27510	At2G25940
AT5G35460	At1G27530		At1G27530	At2G26230
AT5G36110	At1G27540		At1G27540	At2G26250
AT5G36160	At1G27590		At1G27590	At2G26460
AT5G37600	At1G27640		At1G27640	At2G26800
AT5G37770	At1G27680		At1G27680	At2G26910
AT5G39660	At1G27760		At1G27760	At2G26920
AT5G41315	At1G27840		At1G27840	At2G26990
AT5G42740	At1G27900		At1G27900	At2G27040
AT5G43940	At1G28060		At1G28060	At2G27690
AT5G44080	At1G28100		At1G28100	At2G28110
AT5G44120	At1G28200		At1G28200	At2G28380
AT5G45300	At1G28240		At1G28240	At2G29980
AT5G47480	At1G28330		At1G28330	At2G30110
AT5G47490	At1G28400		At1G28400	At2G30600
AT5G48250	At1G28520		At1G28520	At2G31280
AT5G48300	At1G28540		At1G28540	At2G31360
AT5G49630	At1G28640		At1G28640	At2G32250
AT5G49710	At1G28680		At1G28680	At2G32720
AT5G50100	At1G29040		At1G29040	At2G32950
AT5G51700	At1G29050		At1G29050	At2G33040
AT5G52510	At1G29350		At1G29350	At2G33120
AT5G52580	At1G29370		At1G29370	At2G33370
AT5G53000	At1G29400		At1G29400	At2G33480
AT5G53050	At1G29530		At1G29530	At2G33580
AT5G53190	At1G29690		At1G29690	At2G33590
AT5G53390	At1G29880		At1G29880	At2G34040
AT5G53460	At1G29910		At1G29910	At2G34420
AT5G56000	At1G29920		At1G29920	At2G34460
AT5G56010	At1G29930		At1G29930	At2G34480
AT5G56030	At1G30120		At1G30120	At2G34650
AT5G56080	At1G30130		At1G30130	At2G34790
AT5G57870	At1G30230		At1G30230	At2G35260
AT5G57990	At1G30360		At1G30360	At2G35610
AT5G59010	At1G30480		At1G30480	At2G35680
AT5G59210	At1G30490		At1G30490	At2G35760
AT5G59750	At1G30510		At1G30510	At2G35840
AT5G60230	At1G30530		At1G30530	At2G36390
AT5G60600	At1G30820		At1G30820	At2G36490
AT5G60910	At1G30840		At1G30840	At2G36760
AT5G61550	At1G31180		At1G31180	At2G36880
AT5G64060	At1G31190		At1G31190	At2G36910
AT5G64860	At1G31420		At1G31420	At2G36930
AT5G65420	At1G31470		At1G31470	At2G37080
AT5G66400	At1G31600		At1G31600	At2G37220
AT5G66570	At1G31770		At1G31770	At2G37360
AT5G66920	At1G31850		At1G31850	At2G37420
AT5G67500	At1G31970		At1G31970	At2G37550
ATCG00280	At1G32060		At1G32060	At2G37630
ATCG00490	At1G32160		At1G32160	At2G38040
	At1G32170		At1G32170	At2G38380
	At1G32220		At1G32220	At2G38410
	At1G32230		At1G32230	At2G38530
	At1G32380		At1G32380	At2G38870
	At1G32790		At1G32790	At2G39400
	At1G32900		At1G32900	At2G39750
	At1G32920		At1G32920	At2G39760
	At1G33050		At1G33050	At2G39770
	At1G33270		At1G33270	At2G39940
	At1G33360		At1G33360	At2G39970
	At1G33690		At1G33690	At2G39990
	At1G33700		At1G33700	At2G40000
	At1G33780		At1G33780	At2G40550
	At1G34190		At1G34190	At2G41070
	At1G34210		At1G34210	At2G41170
	At1G34320		At1G34320	At2G41550
	At1G34370		At1G34370	At2G41840
	At1G35140		At1G35140	At2G42110
	At1G35580		At1G35580	At2G42220
	At1G36160		At1G36160	At2G42590
	At1G36280		At1G36280	At2G42810
	At1G41880		At1G41880	At2G42840
	At1G42440		At1G42440	At2G42950
	At1G42960		At1G42960	At2G43030
	At1G42970		At1G42970	At2G43050
	At1G43170		At1G43170	At2G43150
	At1G43190		At1G43190	At2G43320
	At1G43670		At1G43670	At2G43360
	At1G43710		At1G43710	At2G43710
	At1G43800		At1G43800	At2G43970
	At1G43890		At1G43890	At2G44100
	At1G43900		At1G43900	At2G44500
	At1G44110		At1G44110	At2G44620
	At1G44170		At1G44170	At2G45290
	At1G44575		At1G44575	At2G45470
	At1G44760		At1G44760	At2G45680
	At1G44800		At1G44800	At2G46970
	At1G44820		At1G44820	At2G47170
	At1G45000		At1G45000	At2G47250
	At1G47250		At1G47250	At2G47440
	At1G47260		At1G47260	At2G47470
	At1G47310		At1G47310	At2G47750
	At1G47490		At1G47490	At2G47770
	At1G47740		At1G47740	At2G48010
	At1G48090		At1G48090	At3G01090
	At1G48110		At1G48110	At3G01120
	At1G48130		At1G48130	At3G01130
	At1G48300		At1G48300	At3G01150
	At1G48350		At1G48350	At3G02090
	At1G48410		At1G48410	At3G02110
	At1G48470		At1G48470	At3G02150
	At1G48630		At1G48630	At3G02310
	At1G48830		At1G48830	At3G02350
	At1G48850		At1G48850	At3G02360
	At1G48920		At1G48920	At3G02420
	At1G49050		At1G49050	At3G02450
	At1G49430		At1G49430	At3G02470
	At1G49450		At1G49450	At3G02530
	At1G49730		At1G49730	At3G02710
	At1G49740		At1G49740	At3G03020
	At1G49760		At1G49760	At3G03250
	At1G50010		At1G50010	At3G03720
	At1G50020		At1G50020	At3G04080
	At1G50120		At1G50120	At3G05000
	At1G50200		At1G50200	At3G05020
	At1G50370		At1G50370	At3G05530
	At1G50430		At1G50430	At3G06240
	At1G50480		At1G50480	At3G06720
	At1G50510		At1G50510	At3G07200
	At1G50660		At1G50660	At3G08530
	At1G50900		At1G50900	At3G08580
	At1G50920		At1G50920	At3G08630
	At1G51350		At1G51350	At3G08680
	At1G51680		At1G51680	At3G08720
	At1G51710		At1G51710	At3G09090
	At1G52150		At1G52150	At3G09440
	At1G52360		At1G52360	At3G09690
	At1G52370		At1G52370	At3G10230
	At1G52670		At1G52670	At3G10320
	At1G52880		At1G52880	At3G10340
	At1G53050		At1G53050	At3G10350
	At1G53070		At1G53070	At3G10490
	At1G53210		At1G53210	At3G10740
	At1G53240		At1G53240	At3G11650
	At1G53280		At1G53280	At3G11660
	At1G53300		At1G53300	At3G11670
	At1G53500		At1G53500	At3G11710
	At1G53570		At1G53570	At3G11940
	At1G53580		At1G53580	At3G12020
	At1G53790		At1G53790	At3G12120
	At1G53840		At1G53840	At3G13300
	At1G53910		At1G53910	At3G13340
	At1G54080		At1G54080	At3G13560
	At1G54100		At1G54100	At3G13920
	At1G54150		At1G54150	At3G14420
	At1G54170		At1G54170	At3G14720
	At1G54290		At1G54290	At3G14930
	At1G54320		At1G54320	At3G15000
	At1G54390		At1G54390	At3G15030
	At1G54580		At1G54580	At3G15510
	At1G54610		At1G54610	At3G15670
	At1G54630		At1G54630	At3G15730
	At1G54780		At1G54780	At3G16170
	At1G54830		At1G54830	At3G16200
	At1G54860		At1G54860	At3G16370
	At1G54870		At1G54870	At3G16480
	At1G54920		At1G54920	At3G16830
	At1G55160		At1G55160	At3G16860
	At1G55270		At1G55270	At3G16910
	At1G55320		At1G55320	At3G16950
	At1G55500		At1G55500	At3G17090
	At1G55520		At1G55520	At3G17160
	At1G55670		At1G55670	At3G17390
	At1G55730		At1G55730	At3G17740
	At1G55740		At1G55740	At3G18080
	At1G55840		At1G55840	At3G18490
	At1G55890		At1G55890	At3G18970
	At1G56070		At1G56070	At3G19000
	At1G56180		At1G56180	At3G19820
	At1G56220		At1G56220	At3G19860
	At1G56280		At1G56280	At3G19920
	At1G56290		At1G56290	At3G19990
	At1G56340		At1G56340	At3G20000
	At1G56580		At1G56580	At3G20210
	At1G57720		At1G57720	At3G20520
	At1G57870		At1G57870	At3G21720
	At1G58060		At1G58060	At3G22400
	At1G58080		At1G58080	At3G22610
	At1G58220		At1G58220	At3G22630
	At1G58250		At1G58250	At3G22640
	At1G58290		At1G58290	At3G22750
	At1G58440		At1G58440	At3G22960
	At1G59820		At1G59820	At3G23590
	At1G59900		At1G59900	At3G23600
	At1G60140		At1G60140	At3G23780
	At1G60220		At1G60220	At3G23820
	At1G60490		At1G60490	At3G24650
	At1G60730		At1G60730	At3G24830
	At1G60770		At1G60770	At3G25260
	At1G60940		At1G60940	At3G25410
	At1G61140		At1G61140	At3G25520
	At1G61240		At1G61240	At3G25860
	At1G61670		At1G61670	At3G26440
	At1G61690		At1G61690	At3G26650
	At1G61800		At1G61800	At3G26790
	At1G61810		At1G61810	At3G27090
	At1G62080		At1G62080	At3G27260
	At1G62220		At1G62220	At3G27660
	At1G62290		At1G62290	At3G27690
	At1G62330		At1G62330	At3G27740
	At1G62390		At1G62390	At3G28710
	At1G62430		At1G62430	At3G28860
	At1G62480		At1G62480	At3G28910
	At1G62500		At1G62500	At3G28920
	At1G62620		At1G62620	At3G29390
	At1G62640		At1G62640	At3G33520
	At1G62710		At1G62710	At3G42940
	At1G62740		At1G62740	At3G43720
	At1G62750		At1G62750	At3G44110
	At1G62880		At1G62880	At3G44320
	At1G62990		At1G62990	At3G44460
	At1G63020		At1G63020	At3G44720
	At1G63090		At1G63090	At3G44890
	At1G63120		At1G63120	At3G45130
	At1G63140		At1G63140	At3G45210
	At1G63430		At1G63430	At3G45970
	At1G63640		At1G63640	At3G46060
	At1G63650		At1G63650	At3G46440
	At1G63690		At1G63690	At3G46600
	At1G63980		At1G63980	At3G46720
	At1G64040		At1G64040	At3G48050
	At1G64060		At1G64060	At3G48560
	At1G64230		At1G64230	At3G48580
	At1G64350		At1G64350	At3G48670
	At1G64390		At1G64390	At3G48730
	At1G64400		At1G64400	At3G48930
	At1G64490		At1G64490	At3G49260
	At1G64550		At1G64550	At3G49390
	At1G64580		At1G64580	At3G49870
	At1G64660		At1G64660	At3G50650
	At1G64720		At1G64720	At3G50820
	At1G65020		At1G65020	At3G51000
	At1G65090		At1G65090	At3G51050
	At1G65270		At1G65270	At3G51110
	At1G65290		At1G65290	At3G51240
	At1G65440		At1G65440	At3G51260
	At1G65670		At1G65670	At3G51430
	At1G65840		At1G65840	At3G51600
	At1G65880		At1G65880	At3G51640
	At1G65930		At1G65930	At3G52180
	At1G65980		At1G65980	At3G52200
	At1G66260		At1G66260	At3G52370
	At1G66430		At1G66430	At3G52880
	At1G66460		At1G66460	At3G52930
	At1G67090		At1G67090	At3G52960
	At1G67100		At1G67100	At3G52990
	At1G67340		At1G67340	At3G53190
	At1G67420		At1G67420	At3G53580
	At1G67730		At1G67730	At3G53630
	At1G67740		At1G67740	At3G54110
	At1G67830		At1G67830	At3G54190
	At1G68120		At1G68120	At3G54200
	At1G68170		At1G68170	At3G54320
	At1G68380		At1G68380	At3G54480
	At1G68460		At1G68460	At3G54890
	At1G68490		At1G68490	At3G55010
	At1G68530		At1G68530	At3G55020
	At1G68560		At1G68560	At3G55280
	At1G68580		At1G68580	At3G55770
	At1G69040		At1G69040	At3G55980
	At1G69200		At1G69200	At3G56460
	At1G69670		At1G69670	At3G56800
	At1G69740		At1G69740	At3G57390
	At1G69850		At1G69850	At3G57520
	At1G69870		At1G69870	At3G57880
	At1G70090		At1G70090	At3G58610
	At1G70310		At1G70310	At3G58640
	At1G70320		At1G70320	At3G58660
	At1G70330		At1G70330	At3G58740
	At1G70560		At1G70560	At3G58750
	At1G70580		At1G70580	At3G58780
	At1G70590		At1G70590	At3G58790
	At1G70620		At1G70620	At3G59850
	At1G70660		At1G70660	At3G59970
	At1G70770		At1G70770	At3G62120
	At1G70780		At1G70780	At3G62580
	At1G70790		At1G70790	At3G63000
	At1G70830		At1G70830	At3G63040
	At1G70900		At1G70900	At3G63250
	At1G71070		At1G71070	At3G63490
	At1G71120		At1G71120	At3G63520
	At1G71170		At1G71170	At4G00360
	At1G71695		At1G71695	At4G00750
	At1G71880		At1G71880	At4G01090
	At1G71950		At1G71950	At4G01210
	At1G71960		At1G71960	At4G01610
	At1G71980		At1G71980	At4G01650
	At1G72040		At1G72040	At4G01690
	At1G72100		At1G72100	At4G01810
	At1G72150		At1G72150	At4G02470
	At1G72160		At1G72160	At4G04460
	At1G72190		At1G72190	At4G05180
	At1G72270		At1G72270	At4G05320
	At1G72370		At1G72370	At4G07980
	At1G72430		At1G72430	At4G08350
	At1G72450		At1G72450	At4G08960
	At1G72550		At1G72550	At4G09020
	At1G72560		At1G72560	At4G09500
	At1G72670		At1G72670	At4G09800
	At1G72680		At1G72680	At4G10340
	At1G72710		At1G72710	At4G10610
	At1G72740		At1G72740	At4G10710
	At1G72880		At1G72880	At4G11680
	At1G73080		At1G73080	At4G12290
	At1G73180		At1G73180	At4G12800
	At1G73190		At1G73190	At4G12910
	At1G73210		At1G73210	At4G12960
	At1G73220		At1G73220	At4G13020
	At1G73230		At1G73230	At4G13840
	At1G73390		At1G73390	At4G13940
	At1G73430		At1G73430	At4G14320
	At1G73500		At1G73500	At4G14810
	At1G73540		At1G73540	At4G14880
	At1G73670		At1G73670	At4G14930
	At1G73680		At1G73680	At4G14950
	At1G74050		At1G74050	At4G15210
	At1G74070		At1G74070	At4G15390
	At1G74210		At1G74210	At4G15490
	At1G74230		At1G74230	At4G15530
	At1G74270		At1G74270	At4G15540
	At1G74280		At1G74280	At4G16370
	At1G74310		At1G74310	At4G16980
	At1G74320		At1G74320	At4G17530
	At1G74460		At1G74460	At4G17790
	At1G74470		At1G74470	At4G17890
	At1G74690		At1G74690	At4G18030
	At1G74720		At1G74720	At4G18240
	At1G74740		At1G74740	At4G19420
	At1G74930		At1G74930	At4G19860
	At1G74950		At1G74950	At4G19900
	At1G74960		At1G74960	At4G20020
	At1G75220		At1G75220	At4G20320
	At1G75230		At1G75230	At4G20480
	At1G75280		At1G75280	At4G20720
	At1G75380		At1G75380	At4G21020
	At1G75440		At1G75440	At4G21800
	At1G75450		At1G75450	At4G23100
	At1G75510		At1G75510	At4G23490
	At1G75640		At1G75640	At4G23940
	At1G75660		At1G75660	At4G24100
	At1G75680		At1G75680	At4G24190
	At1G75950		At1G75950	At4G24470
	At1G76090		At1G76090	At4G24510
	At1G76100		At1G76100	At4G24560
	At1G76110		At1G76110	At4G24690
	At1G76140		At1G76140	At4G24820
	At1G76160		At1G76160	At4G25050
	At1G76180		At1G76180	At4G25140
	At1G76290		At1G76290	At4G25150
	At1G76450		At1G76450	At4G25640
	At1G76460		At1G76460	At4G26230
	At1G76510		At1G76510	At4G26740
	At1G76600		At1G76600	At4G26940
	At1G76630		At1G76630	At4G27040
	At1G76670		At1G76670	At4G27160
	At1G76710		At1G76710	At4G27170
	At1G76850		At1G76850	At4G27440
	At1G76880		At1G76880	At4G27760
	At1G76900		At1G76900	At4G27780
	At1G76920		At1G76920	At4G27900
	At1G76940		At1G76940	At4G28080
	At1G76990		At1G76990	At4G28360
	At1G77120		At1G77120	At4G28470
	At1G77130		At1G77130	At4G28520
	At1G77180		At1G77180	At4G28530
	At1G77440		At1G77440	At4G28760
	At1G77490		At1G77490	At4G29070
	At1G77520		At1G77520	At4G29130
	At1G77590		At1G77590	At4G29390
	At1G77610		At1G77610	At4G29490
	At1G77670		At1G77670	At4G29780
	At1G77770		At1G77770	At4G30160
	At1G77800		At1G77800	At4G30200
	At1G77840		At1G77840	At4G30470
	At1G78040		At1G78040	At4G30780
	At1G78080		At1G78080	At4G30950
	At1G78240		At1G78240	At4G31180
	At1G78270		At1G78270	At4G31290
	At1G78420		At1G78420	At4G31410
	At1G78580		At1G78580	At4G31480
	At1G78610		At1G78610	At4G32020
	At1G78630		At1G78630	At4G32150
	At1G78790		At1G78790	At4G32250
	At1G78800		At1G78800	At4G32290
	At1G78900		At1G78900	At4G32320
	At1G79040		At1G79040	At4G32640
	At1G79050		At1G79050	At4G32940
	At1G79160		At1G79160	At4G33070
	At1G79230		At1G79230	At4G33080
	At1G79280		At1G79280	At4G33150
	At1G79350		At1G79350	At4G33180
	At1G79430		At1G79430	At4G33240
	At1G79440		At1G79440	At4G33280
	At1G79470		At1G79470	At4G33570
	At1G79500		At1G79500	At4G33650
	At1G79550		At1G79550	At4G33670
	At1G79570		At1G79570	At4G33980
	At1G79690		At1G79690	At4G34180
	At1G79720		At1G79720	At4G34460
	At1G79730		At1G79730	At4G34520
	At1G79750		At1G79750	At4G34640
	At1G79790		At1G79790	At4G34670
	At1G79820		At1G79820	At4G35000
	At1G79830		At1G79830	At4G35090
	At1G79840		At1G79840	At4G35160
	At1G79950		At1G79950	At4G35790
	At1G79970		At1G79970	At4G35850
	At1G80070		At1G80070	At4G35890
	At1G80090		At1G80090	At4G36360
	At1G80110		At1G80110	At4G36610
	At1G80160		At1G80160	At4G36690
	At1G80300		At1G80300	At4G36700
	At1G80370		At1G80370	At4G36750
	At1G80380		At1G80380	At4G36810
	At1G80550		At1G80550	At4G37550
	At1G80600		At1G80600	At4G37870
	At1G80940		At1G80940	At4G38310
	At2G01190		At2G01190	At4G38510
	At2G01450		At2G01450	At4G38800
	At2G01610		At2G01610	At4G38970
	At2G01690		At2G01690	At4G39090
	At2G01720		At2G01720	At4G39240
	At2G01750		At2G01750	At4G39330
	At2G01820		At2G01820	At4G39390
	At2G01850		At2G01850	At4G39460
	At2G01930		At2G01930	At4G39510
	At2G01970		At2G01970	At4G39840
	At2G02050		At2G02050	At4G39850
	At2G02070		At2G02070	At4G39930
	At2G02080		At2G02080	At4G40030
	At2G02090		At2G02090	At5G01340
	At2G02120		At2G02120	At5G01450
	At2G02160		At2G02160	At5G01820
	At2G02470		At2G02470	At5G02230
	At2G02500		At2G02500	At5G02500
	At2G02570		At2G02570	At5G02530
	At2G03120		At2G03120	At5G02820
	At2G03240		At2G03240	At5G02840
	At2G03390		At2G03390	At5G03280
	At2G03730		At2G03730	At5G03450
	At2G03780		At2G03780	At5G03740
	At2G03890		At2G03890	At5G04170
	At2G03980		At2G03980	At5G04460
	At2G04240		At2G04240	At5G04530
	At2G04280		At2G04280	At5G04590
	At2G04410		At2G04410	At5G04810
	At2G05250		At2G05250	At5G04990
	At2G05710		At2G05710	At5G05010
	At2G05760		At2G05760	At5G05070
	At2G05810		At2G05810	At5G05200
	At2G05830		At2G05830	At5G05270
	At2G05920		At2G05920	At5G05780
	At2G05990		At2G05990	At5G06060
	At2G06210		At2G06210	At5G06130
	At2G06520		At2G06520	At5G06320
	At2G06530		At2G06530	At5G06440
	At2G07050		At2G07050	At5G06600
	At2G07170		At2G07170	At5G07030
	At2G09980		At2G09980	At5G07190
	At2G09990		At2G09990	At5G07220
	At2G10940		At2G10940	At5G07500
	At2G11000		At2G11000	At5G07830
	At2G13270		At2G13270	At5G07990
	At2G13360		At2G13360	At5G08100
	At2G13540		At2G13540	At5G08170
	At2G13810		At2G13810	At5G08530
	At2G14120		At2G14120	At5G08540
	At2G14170		At2G14170	At5G09400
	At2G14740		At2G14740	At5G09410
	At2G14910		At2G14910	At5G09530
	At2G15270		At2G15270	At5G09640
	At2G15280		At2G15280	At5G10160
	At2G15290		At2G15290	At5G10540
	At2G15530		At2G15530	At5G10560
	At2G15730		At2G15730	At5G10740
	At2G16280		At2G16280	At5G11170
	At2G16470		At2G16470	At5G11240
	At2G16500		At2G16500	At5G11310
	At2G16590		At2G16590	At5G11810
	At2G16750		At2G16750	At5G12960
	At2G16780		At2G16780	At5G13110
	At2G16920		At2G16920	At5G13160
	At2G17190		At2G17190	At5G13170
	At2G17200		At2G17200	At5G13430
	At2G17480		At2G17480	At5G13450
	At2G17520		At2G17520	At5G13790
	At2G18090		At2G18090	At5G13820
	At2G18100		At2G18100	At5G13930
	At2G18160		At2G18160	At5G14030
	At2G18440		At2G18440	At5G14040
	At2G18510		At2G18510	At5G14140
	At2G18790		At2G18790	At5G14420
	At2G18910		At2G18910	At5G14580
	At2G18960		At2G18960	At5G14970
	At2G19080		At2G19080	At5G15090
	At2G19450		At2G19450	At5G15120
	At2G19730		At2G19730	At5G15200
	At2G19800		At2G19800	At5G15530
	At2G20040		At2G20040	At5G15650
	At2G20060		At2G20060	At5G15710
	At2G20120		At2G20120	At5G15740
	At2G20140		At2G20140	At5G15810
	At2G20340		At2G20340	At5G15970
	At2G20420		At2G20420	At5G16770
	At2G20440		At2G20440	At5G16990
	At2G20570		At2G20570	At5G17700
	At2G20580		At2G20580	At5G18230
	At2G20760		At2G20760	At5G18420
	At2G20770		At2G20770	At5G18900
	At2G20860		At2G20860	At5G19290
	At2G21120		At2G21120	At5G19760
	At2G21230		At2G21230	At5G19780
	At2G21240		At2G21240	At5G19820
	At2G21250		At2G21250	At5G19850
	At2G21260		At2G21260	At5G19990
	At2G21300		At2G21300	At5G20250
	At2G21390		At2G21390	At5G20290
	At2G21470		At2G21470	At5G20510
	At2G21520		At2G21520	At5G21060
	At2G21580		At2G21580	At5G21160
	At2G21600		At2G21600	At5G22470
	At2G21660		At2G21660	At5G22500
	At2G21790		At2G21790	At5G22650
	At2G22030		At2G22030	At5G23450
	At2G22170		At2G22170	At5G23520
	At2G22250		At2G22250	At5G23900
	At2G22270		At2G22270	At5G23920
	At2G22310		At2G22310	At5G23940
	At2G22480		At2G22480	At5G24490
	At2G22560		At2G22560	At5G24650
	At2G22620		At2G22620	At5G24710
	At2G22660		At2G22660	At5G25820
	At2G22670		At2G22670	At5G26120
	At2G22690		At2G22690	At5G26240
	At2G23120		At2G23120	At5G26360
	At2G23140		At2G23140	At5G27360
	At2G23410		At2G23410	At5G27380
	At2G23450		At2G23450	At5G27390
	At2G23560		At2G23560	At5G27410
	At2G23580		At2G23580	At5G27600
	At2G23760		At2G23760	At5G33320
	At2G24050		At2G24050	At5G35360
	At2G24270		At2G24270	At5G35590
	At2G24420		At2G24420	At5G36160
	At2G24570		At2G24570	At5G37020
	At2G24640		At2G24640	At5G38110
	At2G24820		At2G24820	At5G38160
	At2G25180		At2G25180	At5G38410
	At2G25450		At2G25450	At5G39220
	At2G25490		At2G25490	At5G40390
	At2G25520		At2G25520	At5G40420
	At2G25590		At2G25590	At5G40640
	At2G25760		At2G25760	At5G40760
	At2G25900		At2G25900	At5G40870
	At2G25940		At2G25940	At5G41040
	At2G25970		At2G25970	At5G41150
	At2G26060		At2G26060	At5G42020
	At2G26080		At2G26080	At5G42100
	At2G26140		At2G26140	At5G42200
	At2G26230		At2G26230	At5G42240
	At2G26250		At2G26250	At5G42810
	At2G26330		At2G26330	At5G43010
	At2G26460		At2G26460	At5G43020
	At2G26640		At2G26640	At5G43320
	At2G26670		At2G26670	At5G43810
	At2G26740		At2G26740	At5G44110
	At2G26800		At2G26800	At5G44310
	At2G26910		At2G26910	At5G44340
	At2G26920		At2G26920	At5G45670
	At2G26990		At2G26990	At5G46110
	At2G27040		At2G27040	At5G46210
	At2G27240		At2G27240	At5G46250
	At2G27350		At2G27350	At5G46290
	At2G27380		At2G27380	At5G46640
	At2G27590		At2G27590	At5G47030
	At2G27600		At2G27600	At5G47190
	At2G27680		At2G27680	At5G47330
	At2G27690		At2G27690	At5G47390
	At2G27730		At2G27730	At5G47540
	At2G27900		At2G27900	At5G47670
	At2G28110		At2G28110	At5G47720
	At2G28380		At2G28380	At5G47800
	At2G28490		At2G28490	At5G47810
	At2G28560		At2G28560	At5G48100
	At2G28790		At2G28790	At5G48180
	At2G28840		At2G28840	At5G48300
	At2G29190		At2G29190	At5G48380
	At2G29210		At2G29210	At5G48390
	At2G29400		At2G29400	At5G49190
	At2G29890		At2G29890	At5G49950
	At2G29980		At2G29980	At5G49980
	At2G30110		At2G30110	At5G50480
	At2G30350		At2G30350	At5G50770
	At2G30470		At2G30470	At5G50790
	At2G30490		At2G30490	At5G50850
	At2G30600		At2G30600	At5G50920
	At2G30620		At2G30620	At5G51070
	At2G30680		At2G30680	At5G51500
	At2G31040		At2G31040	At5G51810
	At2G31240		At2G31240	At5G52810
	At2G31280		At2G31280	At5G52860
	At2G31360		At2G31360	At5G52920
	At2G31610		At2G31610	At5G53280
	At2G31670		At2G31670	At5G53330
	At2G31680		At2G31680	At5G53430
	At2G32080		At2G32080	At5G54740
	At2G32250		At2G32250	At5G54800
	At2G32260		At2G32260	At5G54810
	At2G32600		At2G32600	At5G54960
	At2G32640		At2G32640	At5G55060
	At2G32700		At2G32700	At5G55180
	At2G32710		At2G32710	At5G55230
	At2G32720		At2G32720	At5G55240
	At2G32950		At2G32950	At5G56010
	At2G32980		At2G32980	At5G56030
	At2G33040		At2G33040	At5G56280
	At2G33120		At2G33120	At5G56910
	At2G33150		At2G33150	At5G57020
	At2G33330		At2G33330	At5G57330
	At2G33360		At2G33360	At5G57550
	At2G33370		At2G33370	At5G58080
	At2G33430		At2G33430	At5G58100
	At2G33470		At2G33470	At5G58430
	At2G33480		At2G33480	At5G58930
	At2G33520		At2G33520	At5G60360
	At2G33580		At2G33580	At5G60390
	At2G33590		At2G33590	At5G60600
	At2G33730		At2G33730	At5G60760
	At2G34040		At2G34040	At5G61780
	At2G34250		At2G34250	At5G62690
	At2G34420		At2G34420	At5G62800
	At2G34460		At2G34460	At5G63160
	At2G34470		At2G34470	At5G63310
	At2G34480		At2G34480	At5G63530
	At2G34650		At2G34650	At5G63760
	At2G34660		At2G34660	At5G64030
	At2G34790		At2G34790	At5G64190
	At2G35040		At2G35040	At5G64200
	At2G35110		At2G35110	At5G64400
	At2G35260		At2G35260	At5G64410
	At2G35320		At2G35320	At5G64570
	At2G35470		At2G35470	At5G64840
	At2G35530		At2G35530	At5G65490
	At2G35610		At2G35610	At5G65750
	At2G35620		At2G35620	At5G66100
	At2G35680		At2G35680	At5G66190
	At2G35760		At2G35760	At5G66650
	At2G35780		At2G35780	At5G67250
	At2G35800		At2G35800	At5G67260
	At2G35840		At2G35840	At5G67290
	At2G35860		At2G35860	At5G67360
	At2G35920		At2G35920	At5G67500
	At2G35940		At2G35940	At1G01120
	At2G36290		At2G36290	At1G01140
	At2G36350		At2G36350	At1G01160
	At2G36390		At2G36390	At1G01320
	At2G36460		At2G36460	At1G01480
	At2G36490		At2G36490	At1G01620
	At2G36760		At2G36760	At1G01650
	At2G36870		At2G36870	At1G01710
	At2G36880		At2G36880	At1G01720
	At2G36910		At2G36910	At1G01960
	At2G36930		At2G36930	At1G02080
	At2G37050		At2G37050	At1G02150
	At2G37080		At2G37080	At1G02200
	At2G37110		At2G37110	At1G02300
	At2G37220		At2G37220	At1G02690
	At2G37360		At2G37360	At1G02740
	At2G37420		At2G37420	At1G02850
	At2G37550		At2G37550	At1G02890
	At2G37580		At2G37580	At1G03060
	At2G37630		At2G37630	At1G03140
	At2G37660		At2G37660	At1G03210
	At2G37760		At2G37760	At1G03310
	At2G37770		At2G37770	At1G03860
	At2G38040		At2G38040	At1G04120
	At2G38180		At2G38180	At1G04140
	At2G38380		At2G38380	At1G04170
	At2G38400		At2G38400	At1G04300
	At2G38410		At2G38410	At1G04310
	At2G38440		At2G38440	At1G04440
	At2G38530		At2G38530	At1G04510
	At2G38550		At2G38550	At1G04710
	At2G38590		At2G38590	At1G04790
	At2G38610		At2G38610	At1G04850
	At2G38670		At2G38670	At1G04880
	At2G38810		At2G38810	At1G04970
	At2G38870		At2G38870	At1G05000
	At2G38920		At2G38920	At1G05160
	At2G38970		At2G38970	At1G05510
	At2G39020		At2G39020	At1G05520
	At2G39400		At2G39400	At1G05830
	At2G39440		At2G39440	At1G06000
	At2G39570		At2G39570	At1G06040
	At2G39580		At2G39580	At1G06090
	At2G39700		At2G39700	At1G06110
	At2G39720		At2G39720	At1G06360
	At2G39750		At2G39750	At1G06520
	At2G39760		At2G39760	At1G06630
	At2G39770		At2G39770	At1G06820
	At2G39870		At2G39870	At1G07040
	At2G39900		At2G39900	At1G07210
	At2G39940		At2G39940	At1G07350
	At2G39970		At2G39970	At1G07510
	At2G39990		At2G39990	At1G07530
	At2G40000		At2G40000	At1G07870
	At2G40070		At2G40070	At1G07950
	At2G40330		At2G40330	At1G08010
	At2G40360		At2G40360	At1G08060
	At2G40470		At2G40470	At1G08370
	At2G40540		At2G40540	At1G08470
	At2G40550		At2G40550	At1G08510
	At2G40930		At2G40930	At1G08570
	At2G41070		At2G41070	At1G08710
	At2G41170		At2G41170	At1G08810
	At2G41220		At2G41220	At1G08980
	At2G41290		At2G41290	At1G09070
	At2G41540		At2G41540	At1G09130
	At2G41550		At2G41550	At1G09490
	At2G41620		At2G41620	At1G09550
	At2G41680		At2G41680	At1G09560
	At2G41700		At2G41700	At1G09570
	At2G41830		At2G41830	At1G09580
	At2G41840		At2G41840	At1G09780
	At2G41880		At2G41880	At1G09950
	At2G41990		At2G41990	At1G10120
	At2G42110		At2G42110	At1G10210
	At2G42210		At2G42210	At1G10640
	At2G42220		At2G42220	At1G10830
	At2G42490		At2G42490	At1G11260
	At2G42590		At2G42590	At1G11330
	At2G42810		At2G42810	At1G11650
	At2G42840		At2G42840	At1G11680
	At2G42880		At2G42880	At1G11720
	At2G42950		At2G42950	At1G11840
	At2G43020		At2G43020	At1G11910
	At2G43030		At2G43030	At1G11960
	At2G43050		At2G43050	At1G12000
	At2G43060		At2G43060	At1G12240
	At2G43070		At2G43070	At1G12300
	At2G43150		At2G43150	At1G12330
	At2G43170		At2G43170	At1G12470
	At2G43190		At2G43190	At1G12550
	At2G43240		At2G43240	At1G12680
	At2G43290		At2G43290	At1G12850
	At2G43320		At2G43320	At1G12910
	At2G43350		At2G43350	At1G13160
	At2G43360		At2G43360	At1G13350
	At2G43680		At2G43680	At1G13440
	At2G43710		At2G43710	At1G13560
	At2G43810		At2G43810	At1G13570
	At2G43880		At2G43880	At1G13740
	At2G43950		At2G43950	At1G13820
	At2G43970		At2G43970	At1G14170
	At2G44100		At2G44100	At1G14260
	At2G44120		At2G44120	At1G14320
	At2G44130		At2G44130	At1G14460
	At2G44350		At2G44350	At1G14570
	At2G44410		At2G44410	At1G14610
	At2G44470		At2G44470	At1G14650
	At2G44500		At2G44500	At1G14740
	At2G44510		At2G44510	At1G14830
	At2G44620		At2G44620	At1G14970
	At2G44670		At2G44670	At1G15070
	At2G44970		At2G44970	At1G15140
	At2G45070		At2G45070	At1G15280
	At2G45140		At2G45140	At1G15340
	At2G45160		At2G45160	At1G15430
	At2G45200		At2G45200	At1G15570
	At2G45250		At2G45250	At1G15740
	At2G45290		At2G45290	At1G15780
	At2G45340		At2G45340	At1G15910
	At2G45420		At2G45420	At1G16040
	At2G45470		At2G45470	At1G16190
	At2G45540		At2G45540	At1G16210
	At2G45670		At2G45670	At1G16470
	At2G45680		At2G45680	At1G16520
	At2G45690		At2G45690	At1G16610
	At2G45810		At2G45810	At1G16890
	At2G45960		At2G45960	At1G16970
	At2G45990		At2G45990	At1G17060
	At2G46230		At2G46230	At1G17100
	At2G46260		At2G46260	At1G17140
	At2G46280		At2G46280	At1G17190
	At2G46370		At2G46370	At1G17430
	At2G46500		At2G46500	At1G17650
	At2G46550		At2G46550	At1G17720
	At2G46620		At2G46620	At1G18080
	At2G46820		At2G46820	At1G18100
	At2G46970		At2G46970	At1G18190
	At2G47080		At2G47080	At1G18840
	At2G47110		At2G47110	At1G19000
	At2G47170		At2G47170	At1G19120
	At2G47240		At2G47240	At1G19170
	At2G47250		At2G47250	At1G19400
	At2G47420		At2G47420	At1G19660
	At2G47440		At2G47440	At1G19800
	At2G47470		At2G47470	At1G20100
	At2G47750		At2G47750	At1G20330
	At2G47770		At2G47770	At1G20410
	At2G47850		At2G47850	At1G20500
	At2G47940		At2G47940	At1G20540
	At2G47970		At2G47970	At1G20560
	At2G47980		At2G47980	At1G20620
	At2G48010		At2G48010	At1G20630
	At3G01050		At3G01050	At1G20690
	At3G01090		At3G01090	At1G20960
	At3G01120		At3G01120	At1G21070
	At3G01130		At3G01130	At1G21080
	At3G01140		At3G01140	At1G21200
	At3G01150		At3G01150	At1G21500
	At3G01160		At3G01160	At1G21610
	At3G01200		At3G01200	At1G21660
	At3G01280		At3G01280	At1G21680
	At3G01650		At3G01650	At1G21710
	At3G01890		At3G01890	At1G21730
	At3G02090		At3G02090	At1G21740
	At3G02110		At3G02110	At1G21750
	At3G02140		At3G02140	At1G22060
	At3G02150		At3G02150	At1G22160
	At3G02210		At3G02210	At1G22170
	At3G02230		At3G02230	At1G22430
	At3G02310		At3G02310	At1G22770
	At3G02350		At3G02350	At1G22920
	At3G02360		At3G02360	At1G23010
	At3G02420		At3G02420	At1G23310
	At3G02450		At3G02450	At1G23710
	At3G02470		At3G02470	At1G23820
	At3G02530		At3G02530	At1G23960
	At3G02540		At3G02540	At1G23980
	At3G02630		At3G02630	At1G24360
	At3G02710		At3G02710	At1G24510
	At3G02875		At3G02875	At1G24530
	At3G02880		At3G02880	At1G25190
	At3G02890		At3G02890	At1G25280
	At3G03020		At3G03020	At1G25470
	At3G03070		At3G03070	At1G25490
	At3G03170		At3G03170	At1G25530
	At3G03210		At3G03210	At1G25560
	At3G03240		At3G03240	At1G26110
	At3G03250		At3G03250	At1G26450
	At3G03330		At3G03330	At1G26560
	At3G03380		At3G03380	At1G26580
	At3G03470		At3G03470	At1G26670
	At3G03720		At3G03720	At1G26680
	At3G03770		At3G03770	At1G26920
	At3G03780		At3G03780	At1G27100
	At3G03890		At3G03890	At1G27310
	At3G03940		At3G03940	At1G27430
	At3G04080		At3G04080	At1G27460
	At3G04170		At3G04170	At1G27470
	At3G04240		At3G04240	At1G27530
	At3G04630		At3G04630	At1G27540
	At3G04660		At3G04660	At1G27590
	At3G04790		At3G04790	At1G27640
	At3G04830		At3G04830	At1G27760
	At3G04870		At3G04870	At1G27840
	At3G04960		At3G04960	At1G27900
	At3G05000		At3G05000	At1G28060
	At3G05020		At3G05020	At1G28330
	At3G05290		At3G05290	At1G28540
	At3G05500		At3G05500	At1G28640
	At3G05530		At3G05530	At1G28680
	At3G05680		At3G05680	At1G29040
	At3G05750		At3G05750	At1G29350
	At3G05840		At3G05840	At1G29370
	At3G05970		At3G05970	At1G29530
	At3G06240		At3G06240	At1G29690
	At3G06380		At3G06380	At1G30130
	At3G06410		At3G06410	At1G30230
	At3G06440		At3G06440	At1G30360
	At3G06470		At3G06470	At1G30480
	At3G06483		At3G06483	At1G30490
	At3G06580		At3G06580	At1G30510
	At3G06670		At3G06670	At1G30820
	At3G06720		At3G06720	At1G30840
	At3G06800		At3G06800	At1G31180
	At3G06850		At3G06850	At1G31190
	At3G06860		At3G06860	At1G31470
	At3G07020		At3G07020	At1G31600
	At3G07100		At3G07100	At1G31770
	At3G07200		At3G07200	At1G31970
	At3G07220		At3G07220	At1G32060
	At3G07360		At3G07360	At1G32160
	At3G07610		At3G07610	At1G32170
	At3G07630		At3G07630	At1G32220
	At3G07660		At3G07660	At1G32230
	At3G07730		At3G07730	At1G32380
	At3G07750		At3G07750	At1G32900
	At3G07770		At3G07770	At1G33050
	At3G07880		At3G07880	At1G33270
	At3G08010		At3G08010	At1G33690
	At3G08510		At3G08510	At1G33700
	At3G08530		At3G08530	At1G33780
	At3G08580		At3G08580	At1G34190
	At3G08590		At3G08590	At1G34210
	At3G08630		At3G08630	At1G34370
	At3G08650		At3G08650	At1G35140
	At3G08680		At3G08680	At1G35580
	At3G08720		At3G08720	At1G36160
	At3G08740		At3G08740	At1G42960
	At3G08970		At3G08970	At1G43170
	At3G09090		At3G09090	At1G43670
	At3G09100		At3G09100	At1G43890
	At3G09200		At3G09200	At1G43900
	At3G09440		At3G09440	At1G44110
	At3G09570		At3G09570	At1G44170
	At3G09690		At3G09690	At1G44760
	At3G09840		At3G09840	At1G44800
	At3G10030		At3G10030	At1G44820
	At3G10230		At3G10230	At1G45000
	At3G10320		At3G10320	At1G47250
	At3G10340		At3G10340	At1G47310
	At3G10350		At3G10350	At1G47740
	At3G10400		At3G10400	At1G48090
	At3G10420		At3G10420	At1G48130
	At3G10490		At3G10490	At1G48300
	At3G10670		At3G10670	At1G48350
	At3G10690		At3G10690	At1G48470
	At3G10740		At3G10740	At1G48630
	At3G10770		At3G10770	At1G49450
	At3G10850		At3G10850	At1G49740
	At3G10920		At3G10920	At1G49760
	At3G11020		At3G11020	At1G50020
	At3G11170		At3G11170	At1G50120
	At3G11180		At3G11180	At1G50200
	At3G11200		At3G11200	At1G50370
	At3G11630		At3G11630	At1G50430
	At3G11650		At3G11650	At1G50480
	At3G11660		At3G11660	At1G50510
	At3G11670		At3G11670	At1G50660
	At3G11710		At3G11710	At1G50900
	At3G11910		At3G11910	At1G50920
	At3G11940		At3G11940	At1G51710
	At3G11960		At3G11960	At1G52360
	At3G12010		At3G12010	At1G52370
	At3G12020		At3G12020	At1G52670
	At3G12050		At3G12050	At1G52880
	At3G12120		At3G12120	At1G53050
	At3G12300		At3G12300	At1G53070
	At3G12400		At3G12400	At1G53210
	At3G12490		At3G12490	At1G53280
	At3G12550		At3G12550	At1G53570
	At3G12580		At3G12580	At1G53580
	At3G12670		At3G12670	At1G53790
	At3G12780		At3G12780	At1G53840
	At3G12960		At3G12960	At1G54080
	At3G12980		At3G12980	At1G54100
	At3G13300		At3G13300	At1G54150
	At3G13340		At3G13340	At1G54170
	At3G13445		At3G13445	At1G54290
	At3G13490		At3G13490	At1G54390
	At3G13530		At3G13530	At1G54780
	At3G13560		At3G13560	At1G54870
	At3G13670		At3G13670	At1G54920
	At3G13750		At3G13750	At1G55160
	At3G13920		At3G13920	At1G55270
	At3G13930		At3G13930	At1G55320
	At3G13960		At3G13960	At1G55520
	At3G14050		At3G14050	At1G55730
	At3G14220		At3G14220	At1G55740
	At3G14230		At3G14230	At1G56180
	At3G14240		At3G14240	At1G56280
	At3G14270		At3G14270	At1G56290
	At3G14420		At3G14420	At1G56340
	At3G14660		At3G14660	At1G57720
	At3G14720		At3G14720	At1G57870
	At3G14930		At3G14930	At1G58060
	At3G14960		At3G14960	At1G58080
	At3G15000		At3G15000	At1G58250
	At3G15030		At3G15030	At1G58440
	At3G15050		At3G15050	At1G59820
	At3G15070		At3G15070	At1G60140
	At3G15090		At3G15090	At1G60220
	At3G15180		At3G15180	At1G60490
	At3G15190		At3G15190	At1G60730
	At3G15210		At3G15210	At1G60770
	At3G15260		At3G15260	At1G60940
	At3G15350		At3G15350	At1G61240
	At3G15410		At3G15410	At1G61810
	At3G15430		At3G15430	At1G62220
	At3G15450		At3G15450	At1G62330
	At3G15510		At3G15510	At1G62390
	At3G15590		At3G15590	At1G62430
	At3G15670		At3G15670	At1G62620
	At3G15680		At3G15680	At1G62750
	At3G15690		At3G15690	At1G62880
	At3G15730		At3G15730	At1G62990
	At3G15880		At3G15880	At1G63090
	At3G16170		At3G16170	At1G63120
	At3G16190		At3G16190	At1G63140
	At3G16200		At3G16200	At1G63640
	At3G16260		At3G16260	At1G63650
	At3G16290		At3G16290	At1G63980
	At3G16340		At3G16340	At1G64040
	At3G16370		At3G16370	At1G64060
	At3G16480		At3G16480	At1G64230
	At3G16630		At3G16630	At1G64390
	At3G16640		At3G16640	At1G64400
	At3G16770		At3G16770	At1G64490
	At3G16830		At3G16830	At1G64720
	At3G16860		At3G16860	At1G65270
	At3G16910		At3G16910	At1G65440
	At3G16950		At3G16950	At1G65840
	At3G17090		At3G17090	At1G66430
	At3G17160		At3G17160	At1G66460
	At3G17390		At3G17390	At1G67420
	At3G17680		At3G17680	At1G67830
	At3G17740		At3G17740	At1G68460
	At3G17770		At3G17770	At1G68490
	At3G17800		At3G17800	At1G68560
	At3G17810		At3G17810	At1G69040
	At3G17820		At3G17820	At1G69740
	At3G17850		At3G17850	At1G69870
	At3G17860		At3G17860	At1G70090
	At3G17870		At3G17870	At1G70560
	At3G17900		At3G17900	At1G70580
	At3G17940		At3G17940	At1G70590
	At3G18080		At3G18080	At1G70620
	At3G18190		At3G18190	At1G70660
	At3G18370		At3G18370	At1G70780
	At3G18380		At3G18380	At1G70790
	At3G18490		At3G18490	At1G70830
	At3G18524		At3G18524	At1G70900
	At3G18780		At3G18780	At1G71070
	At3G18820		At3G18820	At1G71120
	At3G18860		At3G18860	At1G71170
	At3G18970		At3G18970	At1G71880
	At3G19000		At3G19000	At1G71950
	At3G19260		At3G19260	At1G71960
	At3G19420		At3G19420	At1G71980
	At3G19500		At3G19500	At1G72040
	At3G19570		At3G19570	At1G72100
	At3G19580		At3G19580	At1G72150
	At3G19590		At3G19590	At1G72160
	At3G19820		At3G19820	At1G72270
	At3G19860		At3G19860	At1G72370
	At3G19920		At3G19920	At1G72430
	At3G19990		At3G19990	At1G72450
	At3G20000		At3G20000	At1G72550
	At3G20010		At3G20010	At1G72670
	At3G20050		At3G20050	At1G72680
	At3G20060		At3G20060	At1G72740
	At3G20100		At3G20100	At1G73220
	At3G20210		At3G20210	At1G73230
	At3G20230		At3G20230	At1G73390
	At3G20290		At3G20290	At1G73430
	At3G20390		At3G20390	At1G73500
	At3G20520		At3G20520	At1G73540
	At3G20770		At3G20770	At1G73670
	At3G20790		At3G20790	At1G73680
	At3G20800		At3G20800	At1G74070
	At3G20840		At3G20840	At1G74270
	At3G21240		At3G21240	At1G74280
	At3G21360		At3G21360	At1G74310
	At3G21400		At3G21400	At1G74320
	At3G21420		At3G21420	At1G74460
	At3G21720		At3G21720	At1G74470
	At3G21730		At3G21730	At1G74690
	At3G22120		At3G22120	At1G74720
	At3G22170		At3G22170	At1G74740
	At3G22390		At3G22390	At1G74930
	At3G22400		At3G22400	At1G74950
	At3G22430		At3G22430	At1G75220
	At3G22440		At3G22440	At1G75230
	At3G22610		At3G22610	At1G75450
	At3G22630		At3G22630	At1G75510
	At3G22640		At3G22640	At1G75640
	At3G22750		At3G22750	At1G76100
	At3G22845		At3G22845	At1G76110
	At3G22890		At3G22890	At1G76180
	At3G22960		At3G22960	At1G76460
	At3G23000		At3G23000	At1G76510
	At3G23050		At3G23050	At1G76630
	At3G23090		At3G23090	At1G76880
	At3G23400		At3G23400	At1G76900
	At3G23580		At3G23580	At1G76920
	At3G23590		At3G23590	At1G76940
	At3G23600		At3G23600	At1G77130
	At3G23660		At3G23660	At1G77180
	At3G23780		At3G23780	At1G77490
	At3G23820		At3G23820	At1G77590
	At3G24200		At3G24200	At1G77670
	At3G24220		At3G24220	At1G77770
	At3G24570		At3G24570	At1G77800
	At3G24650		At3G24650	At1G78240
	At3G24800		At3G24800	At1G78270
	At3G24830		At3G24830	At1G78420
	At3G25040		At3G25040	At1G78610
	At3G25110		At3G25110	At1G78630
	At3G25140		At3G25140	At1G78790
	At3G25260		At3G25260	At1G78800
	At3G25290		At3G25290	At1G79050
	At3G25410		At3G25410	At1G79160
	At3G25520		At3G25520	At1G79280
	At3G25585		At3G25585	At1G79350
	At3G25840		At3G25840	At1G79430
	At3G25860		At3G25860	At1G79470
	At3G25870		At3G25870	At1G79500
	At3G25890		At3G25890	At1G79570
	At3G26000		At3G26000	At1G79720
	At3G26100		At3G26100	At1G79730
	At3G26330		At3G26330	At1G79750
	At3G26380		At3G26380	At1G79790
	At3G26440		At3G26440	At1G79820
	At3G26570		At3G26570	At1G79830
	At3G26650		At3G26650	At1G79840
	At3G26730		At3G26730	At1G80070
	At3G26745		At3G26745	At1G80160
	At3G26790		At3G26790	At1G80300
	At3G26810		At3G26810	At1G80370
	At3G27090		At3G27090	At1G80380
	At3G27100		At3G27100	At1G80550
	At3G27190		At3G27190	At1G80600
	At3G27260		At3G27260	At1G80940
	At3G27330		At3G27330	At2G01190
	At3G27660		At3G27660	At2G01450
	At3G27690		At3G27690	At2G01610
	At3G27740		At3G27740	At2G01690
	At3G27850		At3G27850	At2G01720
	At3G28000		At3G28000	At2G01750
	At3G28710		At3G28710	At2G01820
	At3G28860		At3G28860	At2G01930
	At3G28910		At3G28910	At2G01970
	At3G28920		At3G28920	At2G02050
	At3G28940		At3G28940	At2G02080
	At3G29240		At3G29240	At2G02090
	At3G29320		At3G29320	At2G02470
	At3G29360		At3G29360	At2G02500
	At3G29390		At3G29390	At2G03120
	At3G30300		At3G30300	At2G03390
	At3G30350		At3G30350	At2G03730
	At3G30775		At3G30775	At2G03780
	At3G32940		At3G32940	At2G03980
	At3G33520		At3G33520	At2G04240
	At3G42940		At3G42940	At2G04280
	At3G43720		At3G43720	At2G04410
	At3G44110		At3G44110	At2G05710
	At3G44310		At3G44310	At2G05760
	At3G44320		At3G44320	At2G05810
	At3G44330		At3G44330	At2G05830
	At3G44460		At3G44460	At2G06210
	At3G44600		At3G44600	At2G06530
	At3G44670		At3G44670	At2G09980
	At3G44720		At3G44720	At2G09990
	At3G44880		At3G44880	At2G11000
	At3G44890		At3G44890	At2G13360
	At3G45060		At3G45060	At2G13540
	At3G45130		At3G45130	At2G14910
	At3G45210		At3G45210	At2G15270
	At3G45970		At3G45970	At2G15730
	At3G46060		At3G46060	At2G16280
	At3G46440		At3G46440	At2G16470
	At3G46450		At3G46450	At2G16500
	At3G46590		At3G46590	At2G16590
	At3G46600		At3G46600	At2G16750
	At3G46720		At3G46720	At2G16780
	At3G46740		At3G46740	At2G16920
	At3G46830		At3G46830	At2G17200
	At3G46970		At3G46970	At2G17480
	At3G47470		At3G47470	At2G17520
	At3G47520		At3G47520	At2G18090
	At3G47610		At3G47610	At2G18100
	At3G47910		At3G47910	At2G18160
	At3G47930		At3G47930	At2G18510
	At3G47940		At3G47940	At2G18790
	At3G48000		At3G48000	At2G18910
	At3G48050		At3G48050	At2G18960
	At3G48560		At3G48560	At2G19450
	At3G48570		At3G48570	At2G19730
	At3G48580		At3G48580	At2G20120
	At3G48670		At3G48670	At2G20140
	At3G48680		At3G48680	At2G20340
	At3G48690		At3G48690	At2G20440
	At3G48730		At3G48730	At2G20570
	At3G48930		At3G48930	At2G20580
	At3G48990		At3G48990	At2G20770
	At3G49000		At3G49000	At2G20860
	At3G49140		At3G49140	At2G21120
	At3G49180		At3G49180	At2G21240
	At3G49260		At3G49260	At2G21250
	At3G49390		At3G49390	At2G21260
	At3G49590		At3G49590	At2G21300
	At3G49600		At3G49600	At2G21390
	At3G49640		At3G49640	At2G21470
	At3G49680		At3G49680	At2G21660
	At3G49720		At3G49720	At2G22030
	At3G49870		At3G49870	At2G22170
	At3G49990		At3G49990	At2G22250
	At3G50060		At3G50060	At2G22270
	At3G50080		At3G50080	At2G22310
	At3G50230		At3G50230	At2G22480
	At3G50370		At3G50370	At2G22560
	At3G50600		At3G50600	At2G22660
	At3G50650		At3G50650	At2G22690
	At3G50670		At3G50670	At2G23140
	At3G50820		At3G50820	At2G23410
	At3G51000		At3G51000	At2G23560
	At3G51050		At3G51050	At2G23580
	At3G51110		At3G51110	At2G24050
	At3G51130		At3G51130	At2G24270
	At3G51240		At3G51240	At2G24570
	At3G51250		At3G51250	At2G24640
	At3G51260		At3G51260	At2G25590
	At3G51370		At3G51370	At2G25760
	At3G51430		At3G51430	At2G25900
	At3G51460		At3G51460	At2G25970
	At3G51550		At3G51550	At2G26060
	At3G51600		At3G51600	At2G26080
	At3G51640		At3G51640	At2G26140
	At3G51730		At3G51730	At2G26330
	At3G51850		At3G51850	At2G26640
	At3G51860		At3G51860	At2G26670
	At3G52180		At3G52180	At2G26740
	At3G52200		At3G52200	At2G27240
	At3G52230		At3G52230	At2G27350
	At3G52340		At3G52340	At2G27380
	At3G52370		At3G52370	At2G27590
	At3G52750		At3G52750	At2G27600
	At3G52780		At3G52780	At2G27680
	At3G52800		At3G52800	At2G27730
	At3G52850		At3G52850	At2G27900
	At3G52880		At3G52880	At2G28490
	At3G52910		At3G52910	At2G28560
	At3G52930		At3G52930	At2G28790
	At3G52960		At3G52960	At2G28840
	At3G52990		At3G52990	At2G29190
	At3G53190		At3G53190	At2G29210
	At3G53260		At3G53260	At2G29400
	At3G53270		At3G53270	At2G29890
	At3G53520		At3G53520	At2G30350
	At3G53580		At3G53580	At2G30470
	At3G53620		At3G53620	At2G30490
	At3G53630		At3G53630	At2G30620
	At3G53900		At3G53900	At2G30680
	At3G53970		At3G53970	At2G31040
	At3G54110		At3G54110	At2G31240
	At3G54170		At3G54170	At2G31610
	At3G54190		At3G54190	At2G31670
	At3G54200		At3G54200	At2G31680
	At3G54270		At3G54270	At2G32080
	At3G54320		At3G54320	At2G32260
	At3G54350		At3G54350	At2G32600
	At3G54360		At3G54360	At2G32640
	At3G54380		At3G54380	At2G32700
	At3G54420		At3G54420	At2G32710
	At3G54480		At3G54480	At2G32980
	At3G54500		At3G54500	At2G33150
	At3G54660		At3G54660	At2G33330
	At3G54720		At3G54720	At2G33360
	At3G54810		At3G54810	At2G33430
	At3G54890		At3G54890	At2G33470
	At3G54940		At3G54940	At2G33520
	At3G55010		At3G55010	At2G33730
	At3G55020		At3G55020	At2G34250
	At3G55030		At3G55030	At2G34470
	At3G55280		At3G55280	At2G34660
	At3G55430		At3G55430	At2G35040
	At3G55440		At3G55440	At2G35110
	At3G55610		At3G55610	At2G35320
	At3G55770		At3G55770	At2G35470
	At3G55800		At3G55800	At2G35530
	At3G55980		At3G55980	At2G35620
	At3G56130		At3G56130	At2G35780
	At3G56150		At3G56150	At2G35800
	At3G56260		At3G56260	At2G35860
	At3G56310		At3G56310	At2G35920
	At3G56340		At3G56340	At2G35940
	At3G56350		At3G56350	At2G36290
	At3G56370		At3G56370	At2G36350
	At3G56460		At3G56460	At2G36460
	At3G56580		At3G56580	At2G36870
	At3G56800		At3G56800	At2G37050
	At3G56880		At3G56880	At2G37110
	At3G56940		At3G56940	At2G37580
	At3G57050		At3G57050	At2G37660
	At3G57070		At3G57070	At2G37760
	At3G57090		At3G57090	At2G37770
	At3G57290		At3G57290	At2G38180
	At3G57390		At3G57390	At2G38400
	At3G57470		At3G57470	At2G38440
	At3G57520		At3G57520	At2G38550
	At3G57610		At3G57610	At2G38590
	At3G57880		At3G57880	At2G38610
	At3G57890		At3G57890	At2G38670
	At3G58500		At3G58500	At2G38810
	At3G58580		At3G58580	At2G38920
	At3G58610		At3G58610	At2G38970
	At3G58640		At3G58640	At2G39020
	At3G58660		At3G58660	At2G39440
	At3G58670		At3G58670	At2G39570
	At3G58740		At3G58740	At2G39580
	At3G58750		At3G58750	At2G39700
	At3G58780		At3G58780	At2G39720
	At3G58790		At3G58790	At2G39870
	At3G59010		At3G59010	At2G39900
	At3G59050		At3G59050	At2G40070
	At3G59090		At3G59090	At2G40330
	At3G59350		At3G59350	At2G40360
	At3G59770		At3G59770	At2G40470
	At3G59780		At3G59780	At2G40540
	At3G59850		At3G59850	At2G40930
	At3G59950		At3G59950	At2G41220
	At3G59970		At3G59970	At2G41290
	At3G59990		At3G59990	At2G41540
	At3G60080		At3G60080	At2G41620
	At3G60240		At3G60240	At2G41680
	At3G60600		At3G60600	At2G41700
	At3G60730		At3G60730	At2G41830
	At3G60750		At3G60750	At2G41880
	At3G61040		At3G61040	At2G41990
	At3G61340		At3G61340	At2G42210
	At3G61470		At3G61470	At2G42490
	At3G61640		At3G61640	At2G42880
	At3G61690		At3G61690	At2G43020
	At3G61710		At3G61710	At2G43060
	At3G61790		At3G61790	At2G43070
	At3G61800		At3G61800	At2G43170
	At3G61830		At3G61830	At2G43190
	At3G61960		At3G61960	At2G43240
	At3G62010		At3G62010	At2G43290
	At3G62120		At3G62120	At2G43350
	At3G62230		At3G62230	At2G43680
	At3G62240		At3G62240	At2G43810
	At3G62420		At3G62420	At2G43880
	At3G62580		At3G62580	At2G43950
	At3G62730		At3G62730	At2G44120
	At3G62870		At3G62870	At2G44130
	At3G63000		At3G63000	At2G44350
	At3G63040		At3G63040	At2G44410
	At3G63130		At3G63130	At2G44470
	At3G63250		At3G63250	At2G44510
	At3G63410		At3G63410	At2G44670
	At3G63490		At3G63490	At2G44970
	At3G63520		At3G63520	At2G45070
	At4G00250		At4G00250	At2G45140
	At4G00270		At4G00270	At2G45160
	At4G00360		At4G00360	At2G45200
	At4G00450		At4G00450	At2G45250
	At4G00500		At4G00500	At2G45340
	At4G00540		At4G00540	At2G45420
	At4G00550		At4G00550	At2G45540
	At4G00720		At4G00720	At2G45670
	At4G00740		At4G00740	At2G45690
	At4G00750		At4G00750	At2G45810
	At4G00760		At4G00760	At2G45960
	At4G00830		At4G00830	At2G45990
	At4G01050		At4G01050	At2G46230
	At4G01090		At4G01090	At2G46260
	At4G01130		At4G01130	At2G46280
	At4G01150		At4G01150	At2G46370
	At4G01210		At4G01210	At2G46500
	At4G01290		At4G01290	At2G46550
	At4G01610		At4G01610	At2G46620
	At4G01650		At4G01650	At2G46820
	At4G01660		At4G01660	At2G47080
	At4G01690		At4G01690	At2G47110
	At4G01810		At4G01810	At2G47240
	At4G01970		At4G01970	At2G47420
	At4G02020		At4G02020	At2G47850
	At4G02030		At4G02030	At2G47940
	At4G02150		At4G02150	At2G47970
	At4G02200		At4G02200	At2G47980
	At4G02340		At4G02340	At3G01050
	At4G02370		At4G02370	At3G01140
	At4G02430		At4G02430	At3G01160
	At4G02470		At4G02470	At3G01200
	At4G02480		At4G02480	At3G01280
	At4G02530		At4G02530	At3G01650
	At4G02580		At4G02580	At3G01890
	At4G02640		At4G02640	At3G02140
	At4G02720		At4G02720	At3G02210
	At4G03200		At4G03200	At3G02230
	At4G03260		At4G03260	At3G02540
	At4G03430		At4G03430	At3G02630
	At4G03560		At4G03560	At3G02875
	At4G03870		At4G03870	At3G02880
	At4G04460		At4G04460	At3G02890
	At4G04890		At4G04890	At3G03070
	At4G05180		At4G05180	At3G03170
	At4G05320		At4G05320	At3G03210
	At4G05400		At4G05400	At3G03240
	At4G05420		At4G05420	At3G03330
	At4G07410		At4G07410	At3G03380
	At4G07960		At4G07960	At3G03470
	At4G07980		At4G07980	At3G03770
	At4G08180		At4G08180	At3G03780
	At4G08350		At4G08350	At3G03890
	At4G08390		At4G08390	At3G03940
	At4G08470		At4G08470	At3G04170
	At4G08850		At4G08850	At3G04240
	At4G08960		At4G08960	At3G04630
	At4G09020		At4G09020	At3G04660
	At4G09150		At4G09150	At3G04790
	At4G09160		At4G09160	At3G04830
	At4G09180		At4G09180	At3G04870
	At4G09500		At4G09500	At3G04960
	At4G09670		At4G09670	At3G05290
	At4G09730		At4G09730	At3G05500
	At4G09800		At4G09800	At3G05680
	At4G10060		At4G10060	At3G05750
	At4G10340		At4G10340	At3G05840
	At4G10610		At4G10610	At3G05970
	At4G10710		At4G10710	At3G06380
	At4G10730		At4G10730	At3G06410
	At4G10850		At4G10850	At3G06440
	At4G11150		At4G11150	At3G06470
	At4G11260		At4G11260	At3G06483
	At4G11380		At4G11380	At3G06580
	At4G11680		At4G11680	At3G06670
	At4G11740		At4G11740	At3G06800
	At4G11820		At4G11820	At3G06850
	At4G12110		At4G12110	At3G06860
	At4G12230		At4G12230	At3G07020
	At4G12290		At4G12290	At3G07100
	At4G12310		At4G12310	At3G07220
	At4G12800		At4G12800	At3G07360
	At4G12830		At4G12830	At3G07610
	At4G12910		At4G12910	At3G07630
	At4G12960		At4G12960	At3G07660
	At4G13020		At4G13020	At3G07730
	At4G13430		At4G13430	At3G07750
	At4G13730		At4G13730	At3G07770
	At4G13830		At4G13830	At3G07880
	At4G13840		At4G13840	At3G08010
	At4G13930		At4G13930	At3G08510
	At4G13940		At4G13940	At3G08590
	At4G14030		At4G14030	At3G08650
	At4G14210		At4G14210	At3G08740
	At4G14310		At4G14310	At3G08970
	At4G14320		At4G14320	At3G09100
	At4G14440		At4G14440	At3G09200
	At4G14500		At4G14500	At3G09570
	At4G14600		At4G14600	At3G09840
	At4G14690		At4G14690	At3G10030
	At4G14810		At4G14810	At3G10400
	At4G14880		At4G14880	At3G10420
	At4G14910		At4G14910	At3G10670
	At4G14920		At4G14920	At3G10690
	At4G14930		At4G14930	At3G10770
	At4G14950		At4G14950	At3G10850
	At4G15000		At4G15000	At3G10920
	At4G15210		At4G15210	At3G11020
	At4G15390		At4G15390	At3G11170
	At4G15420		At4G15420	At3G11180
	At4G15490		At4G15490	At3G11200
	At4G15530		At4G15530	At3G11630
	At4G15540		At4G15540	At3G11910
	At4G15630		At4G15630	At3G11960
	At4G16170		At4G16170	At3G12010
	At4G16360		At4G16360	At3G12050
	At4G16370		At4G16370	At3G12300
	At4G16610		At4G16610	At3G12400
	At4G16620		At4G16620	At3G12490
	At4G16680		At4G16680	At3G12550
	At4G16710		At4G16710	At3G12580
	At4G16760		At4G16760	At3G12670
	At4G16830		At4G16830	At3G12780
	At4G16980		At4G16980	At3G12960
	At4G17270		At4G17270	At3G12980
	At4G17330		At4G17330	At3G13445
	At4G17340		At4G17340	At3G13490
	At4G17530		At4G17530	At3G13530
	At4G17730		At4G17730	At3G13670
	At4G17770		At4G17770	At3G13750
	At4G17790		At4G17790	At3G13930
	At4G17890		At4G17890	At3G13960
	At4G17940		At4G17940	At3G14050
	At4G18030		At4G18030	At3G14220
	At4G18070		At4G18070	At3G14230
	At4G18240		At4G18240	At3G14240
	At4G18480		At4G18480	At3G14270
	At4G18730		At4G18730	At3G14660
	At4G18810		At4G18810	At3G14960
	At4G18900		At4G18900	At3G15050
	At4G18910		At4G18910	At3G15070
	At4G19040		At4G19040	At3G15090
	At4G19120		At4G19120	At3G15180
	At4G19150		At4G19150	At3G15190
	At4G19160		At4G19160	At3G15210
	At4G19210		At4G19210	At3G15260
	At4G19230		At4G19230	At3G15350
	At4G19420		At4G19420	At3G15410
	At4G19600		At4G19600	At3G15430
	At4G19860		At4G19860	At3G15450
	At4G19870		At4G19870	At3G15590
	At4G19900		At4G19900	At3G15680
	At4G20020		At4G20020	At3G15690
	At4G20140		At4G20140	At3G15880
	At4G20320		At4G20320	At3G16190
	At4G20360		At4G20360	At3G16260
	At4G20480		At4G20480	At3G16290
	At4G20720		At4G20720	At3G16340
	At4G20830		At4G20830	At3G16630
	At4G20850		At4G20850	At3G16640
	At4G20860		At4G20860	At3G16770
	At4G20890		At4G20890	At3G17680
	At4G20930		At4G20930	At3G17770
	At4G21020		At4G21020	At3G17800
	At4G21710		At4G21710	At3G17810
	At4G21800		At4G21800	At3G17820
	At4G21860		At4G21860	At3G17850
	At4G21960		At4G21960	At3G17860
	At4G22120		At4G22120	At3G17870
	At4G22260		At4G22260	At3G17900
	At4G22290		At4G22290	At3G17940
	At4G22300		At4G22300	At3G18190
	At4G22390		At4G22390	At3G18370
	At4G22590		At4G22590	At3G18380
	At4G23050		At4G23050	At3G18524
	At4G23100		At4G23100	At3G18780
	At4G23490		At4G23490	At3G18820
	At4G23740		At4G23740	At3G18860
	At4G23850		At4G23850	At3G19260
	At4G23940		At4G23940	At3G19420
	At4G24040		At4G24040	At3G19500
	At4G24100		At4G24100	At3G19570
	At4G24190		At4G24190	At3G19580
	At4G24200		At4G24200	At3G19590
	At4G24270		At4G24270	At3G20010
	At4G24400		At4G24400	At3G20050
	At4G24470		At4G24470	At3G20060
	At4G24500		At4G24500	At3G20100
	At4G24510		At4G24510	At3G20230
	At4G24560		At4G24560	At3G20290
	At4G24570		At4G24570	At3G20390
	At4G24690		At4G24690	At3G20770
	At4G24770		At4G24770	At3G20790
	At4G24800		At4G24800	At3G20800
	At4G24820		At4G24820	At3G20840
	At4G24830		At4G24830	At3G21240
	At4G24940		At4G24940	At3G21360
	At4G25050		At4G25050	At3G21400
	At4G25100		At4G25100	At3G21420
	At4G25140		At4G25140	At3G21730
	At4G25150		At4G25150	At3G22120
	At4G25280		At4G25280	At3G22170
	At4G25620		At4G25620	At3G22390
	At4G25640		At4G25640	At3G22430
	At4G25650		At4G25650	At3G22440
	At4G25740		At4G25740	At3G22845
	At4G25750		At4G25750	At3G22890
	At4G25970		At4G25970	At3G23000
	At4G26200		At4G26200	At3G23050
	At4G26230		At4G26230	At3G23090
	At4G26420		At4G26420	At3G23400
	At4G26740		At4G26740	At3G23580
	At4G26750		At4G26750	At3G23660
	At4G26850		At4G26850	At3G24200
	At4G26900		At4G26900	At3G24220
	At4G26910		At4G26910	At3G24570
	At4G26940		At4G26940	At3G24800
	At4G27020		At4G27020	At3G25040
	At4G27040		At4G27040	At3G25110
	At4G27090		At4G27090	At3G25140
	At4G27160		At4G27160	At3G25290
	At4G27170		At4G27170	At3G25585
	At4G27320		At4G27320	At3G25840
	At4G27440		At4G27440	At3G25870
	At4G27460		At4G27460	At3G25890
	At4G27500		At4G27500	At3G26000
	At4G27630		At4G27630	At3G26100
	At4G27760		At4G27760	At3G26330
	At4G27780		At4G27780	At3G26380
	At4G27900		At4G27900	At3G26570
	At4G27910		At4G27910	At3G26730
	At4G27980		At4G27980	At3G26745
	At4G28000		At4G28000	At3G26810
	At4G28080		At4G28080	At3G27100
	At4G28190		At4G28190	At3G27190
	At4G28200		At4G28200	At3G27330
	At4G28360		At4G28360	At3G27850
	At4G28390		At4G28390	At3G28000
	At4G28470		At4G28470	At3G28940
	At4G28480		At4G28480	At3G29240
	At4G28520		At4G28520	At3G29320
	At4G28530		At4G28530	At3G29360
	At4G28760		At4G28760	At3G30300
	At4G28950		At4G28950	At3G30350
	At4G29070		At4G29070	At3G30775
	At4G29130		At4G29130	At3G32940
	At4G29190		At4G29190	At3G44310
	At4G29240		At4G29240	At3G44330
	At4G29390		At4G29390	At3G44600
	At4G29490		At4G29490	At3G44670
	At4G29510		At4G29510	At3G44880
	At4G29670		At4G29670	At3G45060
	At4G29780		At4G29780	At3G46450
	At4G29890		At4G29890	At3G46590
	At4G29900		At4G29900	At3G46740
	At4G30160		At4G30160	At3G46830
	At4G30190		At4G30190	At3G46970
	At4G30200		At4G30200	At3G47470
	At4G30270		At4G30270	At3G47520
	At4G30440		At4G30440	At3G47610
	At4G30470		At4G30470	At3G47910
	At4G30530		At4G30530	At3G47930
	At4G30780		At4G30780	At3G47940
	At4G30850		At4G30850	At3G48000
	At4G30890		At4G30890	At3G48570
	At4G30950		At4G30950	At3G48680
	At4G30990		At4G30990	At3G48690
	At4G31000		At4G31000	At3G48990
	At4G31110		At4G31110	At3G49000
	At4G31120		At4G31120	At3G49140
	At4G31180		At4G31180	At3G49180
	At4G31290		At4G31290	At3G49590
	At4G31340		At4G31340	At3G49600
	At4G31410		At4G31410	At3G49640
	At4G31480		At4G31480	At3G49680
	At4G31540		At4G31540	At3G49720
	At4G31590		At4G31590	At3G49990
	At4G31780		At4G31780	At3G50060
	At4G32000		At4G32000	At3G50080
	At4G32020		At4G32020	At3G50230
	At4G32060		At4G32060	At3G50370
	At4G32150		At4G32150	At3G50600
	At4G32210		At4G32210	At3G50670
	At4G32250		At4G32250	At3G51130
	At4G32260		At4G32260	At3G51250
	At4G32290		At4G32290	At3G51370
	At4G32300		At4G32300	At3G51460
	At4G32320		At4G32320	At3G51550
	At4G32410		At4G32410	At3G51730
	At4G32420		At4G32420	At3G51850
	At4G32570		At4G32570	At3G51860
	At4G32640		At4G32640	At3G52230
	At4G32660		At4G32660	At3G52340
	At4G32730		At4G32730	At3G52750
	At4G32760		At4G32760	At3G52780
	At4G32770		At4G32770	At3G52800
	At4G32940		At4G32940	At3G52850
	At4G33010		At4G33010	At3G52910
	At4G33030		At4G33030	At3G53260
	At4G33070		At4G33070	At3G53270
	At4G33080		At4G33080	At3G53520
	At4G33090		At4G33090	At3G53620
	At4G33140		At4G33140	At3G53900
	At4G33150		At4G33150	At3G53970
	At4G33180		At4G33180	At3G54170
	At4G33240		At4G33240	At3G54270
	At4G33250		At4G33250	At3G54350
	At4G33270		At4G33270	At3G54360
	At4G33280		At4G33280	At3G54380
	At4G33340		At4G33340	At3G54420
	At4G33360		At4G33360	At3G54500
	At4G33500		At4G33500	At3G54660
	At4G33570		At4G33570	At3G54720
	At4G33650		At4G33650	At3G54810
	At4G33670		At4G33670	At3G54940
	At4G33820		At4G33820	At3G55030
	At4G33980		At4G33980	At3G55430
	At4G34030		At4G34030	At3G55440
	At4G34040		At4G34040	At3G55610
	At4G34050		At4G34050	At3G55800
	At4G34110		At4G34110	At3G56130
	At4G34180		At4G34180	At3G56150
	At4G34200		At4G34200	At3G56260
	At4G34250		At4G34250	At3G56310
	At4G34460		At4G34460	At3G56340
	At4G34520		At4G34520	At3G56350
	At4G34620		At4G34620	At3G56370
	At4G34640		At4G34640	At3G56580
	At4G34670		At4G34670	At3G56880
	At4G34740		At4G34740	At3G56940
	At4G34890		At4G34890	At3G57050
	At4G34920		At4G34920	At3G57070
	At4G34990		At4G34990	At3G57090
	At4G35000		At4G35000	At3G57290
	At4G35090		At4G35090	At3G57470
	At4G35100		At4G35100	At3G57610
	At4G35140		At4G35140	At3G57890
	At4G35160		At4G35160	At3G58500
	At4G35330		At4G35330	At3G58580
	At4G35470		At4G35470	At3G58670
	At4G35500		At4G35500	At3G59010
	At4G35790		At4G35790	At3G59050
	At4G35830		At4G35830	At3G59090
	At4G35850		At4G35850	At3G59350
	At4G35890		At4G35890	At3G59770
	At4G36190		At4G36190	At3G59780
	At4G36280		At4G36280	At3G59950
	At4G36360		At4G36360	At3G59990
	At4G36390		At4G36390	At3G60080
	At4G36610		At4G36610	At3G60240
	At4G36690		At4G36690	At3G60600
	At4G36700		At4G36700	At3G60730
	At4G36750		At4G36750	At3G60750
	At4G36790		At4G36790	At3G61040
	At4G36800		At4G36800	At3G61340
	At4G36810		At4G36810	At3G61470
	At4G36850		At4G36850	At3G61640
	At4G36870		At4G36870	At3G61690
	At4G36910		At4G36910	At3G61710
	At4G36920		At4G36920	At3G61790
[truncated: 613 more rows]
