# Supplementary material for: WikiPathways for plants: a community pathway curation portal and a case study in rice and arabidopsis seed development networks
Source: Rice (N Y). 2013 May 29;6:14. doi: 10.1186/1939-8433-6-14 (PMC4883732; doi:10.1186/1939-8433-6-14)
Supplement: Supplementary file 6 — Additional file 6: Rice and Arabidopsis gene subsets and expression values for visualization and statistical analysis. (XLS 38 KB) [file 12284_2012_51_MOESM6_ESM.xls]

## Sheet: Subset of 41 genes
Gene Subset and Expression values for Visualization and Statistics										Usage of data:
Column A= Oryza sativa Ensembl Gene ID										Column Used	Figure	Supplementary file
ColumnB= Rice Gene Symbol										D,E,F,G	4
ColumnC=PathVisio/WikiPathways System code for Oryza sativa										H,I	3A	7A, 9 (Col H), 10 (Col I)
ColumnD=Gene expression in developing rice seed at 0-2DAP										M,N	3B	7B
ColumnE=Gene expression in developing rice seed at 21-29DAP
ColumnF=Diurnal expression of rice genes at 8 hour after lights on (8 hour) (http://diurnal.cgrb.oregonstate.edu/)
ColumnG=Rice Diurnal expression of rice genes at 8 hours before lights on (16 hour)
ColumnH=Fold change from Early to Late (Ratio of higher to lower value; negative values denote down-regulation)
ColumnI=Diurnal Gene Expression Phase (hour after lights on) in rice seedling
ColumnJ=Arabidopsis thaliana TAIR Gene ID
ColumnK=Arabidopsis thaliana TAIR gene symbol downloaded from Gramene Mart
ColumnL=PathVisio/WikiPathways System code for Arabidopsis thaliana
ColumnM=Fold change in gene expression between 5-13 and 9-10 days after fertilization in Arabidopsis thaliana seed (Ruuska et al., 2002)
ColumnN=Diurnal Phase of maximum expression in Arabidopsis thaliana seedling
Seed developmental stage expression data sets (GCOS 1.2.1 calculated signal intensity values averaged over 3 replications) are available on Gene Expression Omnibus (accession GSE6893)
The Diurnal data for rice and Arabidopsis seedlings is available on http://diurnal.cgrb.oregonstate.edu/. Normalized gcRMA values were used in columns F and G.
NF= Rice gene has no homolog in Arabidopsis (Col J) or data not found on data set (Col M and N)
Os ID	Os Symbol	Code	Early	Late	Day	Night	Os FC	Os Phase	At ID	At Symbol	Code	At FC	At Phase
LOC_Os03g17070	ATP synthase	Os	696.567	106.667	10022.5	10022.5	-6.5	0	AT4G32260	AT4G32260	A	<2	4
LOC_Os03g31360	GluA-3	Os	3.53333	6251.3	9.99972	9.99972	1769	0	AT5G44120	CRU1	A	NF	4
LOC_Os03g08754	MADS 47	Os	2	2.1	66.9783	84	0	0	AT2G22540	SVP	A	NF	7
LOC_Os03g43670	CR4	Os	54.7	6.6	205.286	163.949	-8	1	AT3G59420	CR4	A	NF	2
LOC_Os05g33570	PPDKB	Os	695.267	433.033	1807.13	1112.13	-1.6	1	AT4G15530	PPDK	A	4.58	18
LOC_Os04g53350	LOC_Os04g53350	Os	518	93.4	941.052	799.792	-5.5	2	NF	NF	A	NF	NF
LOC_Os07g08420	RISBZ1	Os	7.63333	364.867	13.4739	13.4739	48	3	AT3G54620	BZO2H4	A	NF	17
LOC_Os01g10504	MADS3	Os	270.667	5.2	16.2459	16.2459	-52	3	AT4G18960	AG	A	NF	17
LOC_Os09g16260	RAG-1	Os	13.3	18.3333	44.2287	38.9433	0	4	NF	NF	A	NF	NF
LOC_Os03g11614	MADS 1	Os	3725.73	546.2	175.531	110.205	-7	4	NF	NF	A	NF	NF
LOC_Os07g10580	PROLM26	Os	12.5667	10579.2	17.4784	15.9785	841	9	NF	NF	A	NF	NF
LOC_Os03g57960	GB2	Os	12.8333	7821.2	13.1899	12.9589	609	11	AT3G22640	PAP85	A	7.06	7
LOC_Os01g28450	Pr1b	Os	1.46667	1.86667	2428.45	2428.45	0	12	AT2G14610	PR1	A	NF	3
LOC_Os02g48000	DEK1	Os	569.333	284.867	1186.54	1186.54	-2	12	AT5G52580	AT5G52580	A	NF	2
LOC_Os04g49150	MADS 17	Os	333.8	18.6	21.9565	21.9565	-18	12	AT2G45650	AGL6	A	NF	8
LOC_Os06g06750	MADS 5	Os	523.467	52.0667	16.6063	16.6063	-10	12	NF	NF	A	NF	NF
LOC_Os07g01820	MADS15	Os	2191.33	354.1	222.267	222.267	-6	12	AT1G69120	AP1	A	NF	10
LOC_Os08g41950	MADS7/45	Os	2195.5	23.2	20.179	20.179	-95	12	AT1G24260	SEP3	A	NF	8
LOC_Os09g32948	MADS8	Os	2726.57	41.6	18.759	18.759	-66	12	AT1G24260	SEP3	A	NF	8
LOC_Os01g49290	RACK1A	Os	1501.97	677.533	2858.07	2858.07	-2.2	13	AT1G18080	RACK1A	A	<2	21
LOC_Os01g55690	GluA-1	Os	8.33333	7351.77	11.6447	11.9498	882	13	AT5G44120	CRU1	A	NF	4
LOC_Os03g56940	LOC_Os03g56940	Os	15.4667	4.73333	76.7222	85.0327	-3.27	13	NF	NF	A	NF	NF
LOC_Os02g54254	OsLKR/SDH	Os	64.3	35.6333	17.8502	75.6121	-1.8	16	AT4G33150	AT4G33150	A	2.33	8
LOC_Os03g55730	SSA2	Os	533.233	193.467	1104.08	1228.89	-2.75	16	AT1G47640	AT1G47640	A	NF	18
LOC_Os05g41970	GB1/SSA1	Os	1.63333	7023.67	69.448	69.448	4300	16	NF	NF	A	NF	NF
LOC_Os10g26060	GluA-2	Os	5.03333	7996.97	60.2644	81.7479	1588	16	AT5G44120	CRU1	A	NF	4
LOC_Os07g47620	USP1	Os	272.733	244.033	158.67	421.866	0	17	NF	NF	A	NF	NF
LOC_Os12g10540	MADS 13	Os	678.267	7.23333	15.7795	18.374	-94	17	NF	NF	A	NF	NF
LOC_Os05g26890	XA7/GP-alpha-1	Os	273.033	61.4667	486.838	716.714	-4	19	AT2G26300	GPA1	A	NF	19
LOC_Os10g39130	MADS 56	Os	917.667	24.5333	843.051	1441.35	-37	19	AT4G22950	AGL19	A	NF	19
LOC_Os06g43590	SAL1	Os	1666.63	1558.6	2029.58	2322.02	-1	20	NF	NF	A	NF	NF
LOC_Os07g49330	Phospholipase C	Os	314.567	152.467	1226.41	1630.97	-2	20	AT3G08510	PLC2	A	<2	8
LOC_Os02g45770	MADS 6	Os	911.6	4.5	28.6249	28.6249	-202	20	AT2G45650	AGL6	A	NF	8
LOC_Os02g52340	MADS22	Os	157.133	49.4333	1774.89	2293.47	-3	20	NF	NF	A	NF	NF
LOC_Os08g04390	bHLH60	Os	1264.6	277.467	2189.77	3730.77	-4.5	21	NF	NF	A	NF	NF
LOC_Os03g54160	MADS 14	Os	329.733	20.5667	155.23	155.23	-16	21	AT1G69120	AP1	A	NF	10
LOC_Os02g15350	RPBF	Os	7.46667	1318.5	11.1544	11.1544	176	22	NF	NF	A	NF	NF
LOC_Os02g49840	MADS 57	Os	5.63333	4.4	71.2374	100.903	0	22	AT2G14210	AGL44	A	NF	16
LOC_Os07g41370	MADS 18	Os	419.367	22.9667	2394.08	2394.08	-18	23	AT5G60910	AGL8	A	NF	14
LOC_Os05g26377	PPROL 14 E	Os	4.06667	8572.43	NF	NF	2107	NF	NF	NF	A	NF	NF
LOC_Os12g16890	PROLM28	Os	2.26667	9205.5	NF	NF	4061	NF	NF	NF	A	NF	NF
